# Supplementary material for: Response mechanisms of 3 typical plants nitrogen and phosphorus nutrient cycling to nitrogen deposition in temperate meadow grasslands
Source: Front Plant Sci. 2023 Jul 7;14:1140080. doi: 10.3389/fpls.2023.1140080 (PMC10361690; doi:10.3389/fpls.2023.1140080)
Supplement: Supplementary file 1 [file DataSheet_1.zip]

Archive with 3 entries (3 files):
- litter mass remaining.xlsx
- Supplementary Tables and Figures.pdf
- the content of N and P.xlsx
