# Supplementary material for: Response mechanisms of 3 typical plants nitrogen and phosphorus nutrient cycling to nitrogen deposition in temperate meadow grasslands
Source: Front Plant Sci. 2023 Jul 7;14:1140080. doi: 10.3389/fpls.2023.1140080 (PMC10361690; doi:10.3389/fpls.2023.1140080)
Supplement: Supplementary file 1 [file DataSheet_1.zip › litter mass remaining.xlsx]

## Sheet: Sheet1
	一个月后			三个月后			六个月后							叶剩余量									茎剩余量
施氮类型	施N梯度	茎	叶		茎	叶		茎	叶		样地	氮素类型	梯度	mass1	mass3	mass6	LN	LP	LNRE	LPRE			mass1	mass3	mass6	SN	SP	SNRE	SPRE
AC	0	0.0802	0.079		0.0707	0.0655		0.0703	0.065		106	1	0	0.079	0.0655	0.065	5.748	0.347355	80.3136	89.1425		106	0.0802	0.0707	0.0703	4.215	0.588041	38.2689	46.5723
AC	0	0.0815	0.0758		0.0767	0.067		0.07	0.0627		416	1	0	0.0758	0.067	0.0627	8.383	0.723484	72.3204	63.3043		416	0.0815	0.0767	0.07	4.221	0.312306
AC	0	0.0799	0.0806		0.0713	0.0688		0.07	0.0662		715	1	0	0.0806	0.0688	0.0662	12.626	0.872322	54.3426	69.4566		715	0.0799	0.0713	0.07	4.68	0.422927	33.6358	43.9612
AC	2	0.0765	0.0664		0.0705	0.0552		0.0684	0.0633		310	1	2	0.0664	0.0552	0.043	9.541	0.918882	72.6232	75.1724		310	0.0765	0.0705	0.061	5.274	0.657709	48.6675	65.578
AC	2	0.0776	0.0605		0.066	0.0585		0.067	0.0546		424	1	2	0.0605	0.0585	0.0633	7.946	0.837784	82.3144	72.9352		424	0.0776	0.066	0.0684	3.973	0.352264	75.6303	83.2465
AC	2	0.0705	0.0606		0.069	0.0518		0.061	0.043		803	1	2	0.0606	0.0518	0.0546	10.32	0.606561	68.7585	66.3309		803	0.0705	0.069	0.067	5.716	0.525503		35.6761
AC	5	0.0705	0.0595		0.0677	0.051		0.0558	0.0549		112	1	5	0.0595	0.051	0.0549	7.911	0.435027	79.0315	84.3524		112	0.0705	0.0677	0.0558	4.602	0.368428	64.9692	78.5831
AC	5	0.0765	0.0535		0.0746	0.0607		0.0621	0.0509		258	1	5	0.0535	0.0607	0.0509	10.361	0.719551	74.2218	73.4079		258	0.0765	0.0746	0.0621	6.584	0.636286	52.6171	77.4351
AC	5	0.0791	0.0562		0.0697	0.0549		0.0637	0.0534		841	1	5	0.0562	0.0549	0.0534	18.982	1.26783	43.8972	34.2692		841	0.0791	0.0697	0.0637	6.164	0.460545	23.9388	40.8146
AC	10	0.0779	0.0632		0.0649	0.0527		0.0619	0.06		408	1	10	0.0632	0.0527	0.06	16.706	1.45721	50.0956	27.245		408	0.0779	0.0649	0.0619	7.303	0.643859	18.7956	45.528
AC	10	0.0762	0.0653		0.0739	0.0585		0.0686	0.0553		522	1	10	0.0653	0.0585	0.0553	6.782	0.254317	78.8115	90.2634		522	0.0762	0.0739	0.0686	3.62	0.574275	54.494	39.6501
AC	10	0.0797	0.0614		0.0787	0.063		0.0611	0.06		849	1	10	0.0614	0.063	0.06	18.808	1.31017	55.8241	51.6323		849	0.0797	0.0787	0.0611	4.239	0.405934
AC	20	0.0748	0.0595		0.0703	0.0584		0.0593	0.0494		320	1	20	0.0595	0.0584	0.0494	11.814	0.699893	67.8686	79.393		320	0.0748	0.0703	0.0593	4.854	0.564694	58.0919	52.444
AC	20	0.0705	0.0596		0.069	0.0508		0.0625	0.0495		558	1	20	0.0596	0.0508	0.0495	10.435	0.669423	69.063	73.0532		558	0.0705	0.069	0.0625	4.441	0.241688	66.8112	78.2687
AC	20	0.079	0.0608		0.0691	0.0532		0.0625	0.058		624	1	20	0.0608	0.0532	0.058	10.013	0.663239	62.3981	83.7932		624	0.079	0.0691	0.0625	4.406	0.0364593	65.8793	97.0666
AC	50	0.0784	0.0663		0.0602	0.0492		0.059	0.0431		334	1	50	0.0663	0.0492	0.0431	15.147	0.89533	59.9835	55.6719		334	0.0784	0.0602	0.059	4.771	0.783121	60.0133	67.9795
AC	50	0.0631	0.05		0.0767	0.0488		0.06	0.0557		752	1	50	0.05	0.0488	0.0557	18.308	0.756941	60.8723	69.4528		752	0.0631	0.0767	0.06	4.302	0.28951		75.946
AC	50	0.0794	0.06		0.0726	0.054		0.0566	0.0394		836	1	50	0.06	0.054	0.0394	21.801	1.59068	45.2264	24.1822		836	0.0794	0.0726	0.0566	5.648	0.59098	55.2456	2.85708
AN	0	0.0802	0.0664		0.0707	0.0655		0.0703	0.06		108	2	2	0.0622	0.0586	0.0527	6.706	0.33518	79.5647	86.4143		108	0.0804	0.0703	0.0653	4.221	0.366417	48.5118	71.6784
AN	0	0.0815	0.0658		0.0767	0.067		0.07	0.0607		257	2	2	0.058	0.0539	0.0499	11.948	0.658657	67.8332	78.8238		257	0.0769	0.0679	0.0573	4.844	0.374466	50.7149	73.1561
AN	0	0.0799	0.0806		0.0713	0.06		0.07	0.0662		446	2	2	0.0537	0.0538	0.0555	8.271	0.752453	68.2958	56.3102		446	0.0735	0.0543	0.0497	3.508	0.305178	56.5196	76.3338
AN	2	0.0804	0.0622		0.0703	0.0586		0.0653	0.0527		132	2	5	0.0659	0.0498	0.0465	10.172	0.751948	70.7694	54.4365		132	0.0789	0.0597	0.0548	3.407	0.499099	74.0439	65.2215
AN	2	0.0769	0.058		0.0679	0.0539		0.0573	0.0499		330	2	5	0.0651	0.051	0.0437	10.963	0.415037	73.8067	78.9311		330	0.0788	0.0764	0.0486	5.873	0.516584	40.8725
AN	2	0.0735	0.0537		0.0543	0.0538		0.0497	0.0555		413	2	5	0.0631	0.0556	0.0535	13.211	0.921949	70.5932	59.9036		413	0.0702	0.0693	0.0663	4.337	0.23895	77.7464	85.1324
AN	5	0.0789	0.0659		0.0597	0.0498		0.0548	0.0465		114	2	10	0.0656	0.054	0.0508	11.068	0.484299	76.696	80.7998		114	0.0726	0.0712	0.0591	5.622	0.505944	59.4372	49.5879
AN	5	0.0788	0.0651		0.0764	0.051		0.0486	0.0437		223	2	10	0.0504	0.0461	0.0484	17.909	1.0398	60.8027	54.287		223	0.0745	0.0731	0.0639	6.764	0.612264	54.4634	54.091
AN	5	0.0702	0.0631		0.0693	0.0556		0.0663	0.0535		830	2	10	0.0544	0.0627	0.0568	13.699	1.35064	69.4774	55.5386		830	0.0706	0.0596	0.0626	3.254	0.239895	75.5706	77.2098
AN	10	0.0726	0.0656		0.0712	0.054		0.0591	0.0508		217	2	20	0.0549	0.0619	0.0443	21.178	1.08171	62.2574	35.5636		217	0.0733	0.0591	0.0539	10.141	0.461461
AN	10	0.0745	0.0504		0.0731	0.0461		0.0639	0.0484		304	2	20	0.0505	0.0456	0.0516	11.662	0.535578	69.0237	79.2538		304	0.0729	0.0639	0.0648	5.703	0.496681	74.0299	87.1114
AN	10	0.0706	0.0544		0.0596	0.0627		0.0626	0.0568		423	2	20	0.0589	0.045	0.0523	17.226	1.04295	64.8566	62.3233		423	0.0749	0.0617	0.0601	7.096	0.360162	56.9182	69.1913
AN	20	0.0733	0.0549		0.0591	0.0619		0.0539	0.0443		104	2	50	0.0599	0.0463	0.0414	14.072	0.398067	72.0732	62.3408		104	0.0807	0.0635	0.0445	6.597	0.550759	59.1365	45.1011
AN	20	0.0729	0.0505		0.0639	0.0456		0.0648	0.0516		305	2	50	0.0537	0.0542	0.0462	15.775	0.710277	63.5192	66.33		305	0.0698	0.061	0.0499	6.244	0.369349	72.1218	57.3272
AN	20	0.0749	0.0589		0.0617	0.045		0.0601	0.0523		403	2	50	0.0624	0.0482	0.0497	16.39	1.21082	60.9092	76.0676		403	0.0807	0.0626	0.0545	3.366	0.162059	50.2181
AN	50	0.0807	0.0599		0.0635	0.0463		0.0445	0.0414		119	3	2	0.0637	0.0554	0.0518	8.99	0.490415	71.0449	68.4186		119	0.0777	0.0734	0.0633	4.937	0.397839	40.2373	53.4922
AN	50	0.0698	0.0537		0.061	0.0542		0.0499	0.0462		254	3	2	0.0531	0.0589	0.0555	9.688	0.697175	75.0803	83.2801		254	0.0798	0.0654	0.0621	7.411	0.443508	18.97	83.2181
AN	50	0.0807	0.0624		0.0626	0.0482		0.0545	0.0497		353	3	2	0.062	0.0613	0.0491	8.791	0.00463957	69.5496	99.8456		353	0.0799	0.0694	0.0621	4.81	0.379508	67.737	85.7955
AS	0	0.0802	0.0664		0.0707	0.0555		0.0703	0.06		456	3	5	0.0472	0.0537	0.05	10.619	0.890235	69.2038	52.4619		456	0.0759	0.0691	0.0654	4.258	0.429535	63.7432	46.81
AS	0	0.0815	0.0658		0.0767	0.057		0.07	0.058		744	3	5	0.0653	0.0567	0.057	12.488	0.744322	67.9121	71.4388		744	0.0822	0.0709	0.0611	4.202	0.36407		64.309
AS	0	0.0799	0.0806		0.0713	0.0688		0.0769	0.06		809	3	5	0.06	0.058	0.0527	14.02	1.14543	67.4157	49.9125		809	0.0751	0.0673	0.0603	4.437	0.429962	71.4571	62.3696
AS	2	0.0777	0.0637		0.0734	0.0554		0.0633	0.0518		142	3	10	0.0695	0.0541	0.0424	13.597	0.3902	68.9274	81.7277		142	0.0721	0.0653	0.06	5.865	0.375211	61.4854	78.967
AS	2	0.0798	0.0531		0.0654	0.0589		0.0621	0.0555		512	3	10	0.0555	0.0474	0.0557	16.576	0.826574	66.005	67.5091		512	0.0779	0.0738	0.0589	6.513	0.194201	30.8672	73.7368
AS	2	0.0799	0.062		0.0694	0.0613		0.0621	0.0491		749	3	10	0.0696	0.0636	0.0531	13.656	0.510748	64.157	73.827		749	0.0784	0.0611	0.0669	5.164	0.527616		51.5628
AS	5	0.0759	0.0472		0.0691	0.0537		0.0654	0.05		212	3	20	0.0608	0.0455	0.0504	17.906	0.759061	64.1585	61.8513		212	0.0674	0.0652	0.06	5.345	0.162624	56.6575	79.4013
AS	5	0.0822	0.0653		0.0709	0.0567		0.0611	0.057		412	3	20	0.0744	0.0556	0.053	14.946	0.506445	68.512	79.0063		412	0.0756	0.0668	0.0648	6.567	0.392338	52.7005	75.9536
AS	5	0.0751	0.06		0.0673	0.058		0.0603	0.0527		724	3	20	0.0619	0.0545	0.0477	25.736	1.54645	44.715	23.2416		724	0.0752	0.0666	0.0575	4.609	0.130786	73.5829	86.547
AS	10	0.0721	0.0695		0.0653	0.0541		0.06	0.0424		437	3	50	0.0615	0.052	0.0471	16.9	0.95378	62.438	35.4616		437	0.0654	0.053	0.0671	5.637	0.241808	64.4958	67.9757
AS	10	0.0779	0.0555		0.0738	0.0474		0.0589	0.0557		520	3	50	0.0613	0.0576	0.0427	19.21	1.0046	52.2055	49.7049		520	0.0674	0.0666	0.0488	5.979	0.510999	50.357	26.8217
AS	10	0.0784	0.0696		0.0611	0.0636		0.0669	0.0531		829	3	50	0.0477	0.0478	0.0439	28.022	1.33033	38.9586	33.9677		829	0.0721	0.0691	0.057	6.378	0.382903	61.1287	36.3128
AS	20	0.0674	0.0608		0.0652	0.0455		0.06	0.0504
AS	20	0.0756	0.0744		0.0668	0.0556		0.0648	0.053
AS	20	0.0752	0.0619		0.0666	0.0545		0.0575	0.0477
AS	50	0.0654	0.0615		0.053	0.052		0.0671	0.0471
AS	50	0.0674	0.0613		0.0666	0.0576		0.0488	0.0427
AS	50	0.0721	0.0477		0.0691	0.0478		0.057	0.0439

## Sheet: Sheet2
			stem mass remaining							leaf mass remaining
sample plot	Nitrogen type	dosages	mass1 month	mass3 months	mass6 months	Mn addition				mass1	mass3	mass6	Mn addition
106	1AC	0	0.0802	0.0707	0.0703	0.0671				0.079	0.0655	0.065	0.0428
416	1AC	0	0.0815	0.0767	0.07	0.0615				0.0758	0.067	0.0627	0.0491
715	1AC	0	0.0799	0.0713	0.07	0.0711				0.0806	0.0688	0.0662	0.046
310	1AC	2	0.0765	0.0705	0.061	0.077				0.0664	0.0552	0.043	0.0473
424	1AC	2	0.0776	0.066	0.0684	0.0603				0.0605	0.0585	0.0633	0.038
803	1AC	2	0.0705	0.069	0.067	0.073				0.0606	0.0518	0.0546	0.0406
112	1AC	5	0.0705	0.0677	0.0558	0.0467				0.0595	0.051	0.0549	0.0521
258	1AC	5	0.0765	0.0746	0.0621	0.0633				0.0535	0.0607	0.0509	0.0427
841	1AC	5	0.0791	0.0697	0.0637	0.0518				0.0562	0.0549	0.0534	0.0505
408	1AC	10	0.0779	0.0649	0.0619	0.0691				0.0632	0.0527	0.06	0.0508
522	1AC	10	0.0762	0.0739	0.0686	0.0733				0.0653	0.0585	0.0553	0.0557
849	1AC	10	0.0797	0.0787	0.0611	0.0758				0.0614	0.063	0.06	0.0556
320	1AC	20	0.0748	0.0703	0.0593	0.0584				0.0595	0.0584	0.0494	0.0525
558	1AC	20	0.0705	0.069	0.0625	0.057				0.0596	0.0508	0.0495	0.0636
624	1AC	20	0.079	0.0691	0.0625	0.0583				0.0608	0.0532	0.058	0.0502
334	1AC	50	0.0784	0.0602	0.059	0.0686				0.0663	0.0492	0.0431	0.0448
752	1AC	50	0.0631	0.0767	0.06	0.068				0.05	0.0488	0.0557	0.0496
836	1AC	50	0.0794	0.0726	0.0566	0.0524				0.06	0.054	0.0394	0.0544
108	2AN	2	0.0804	0.0703	0.0653	0.0732				0.0622	0.0586	0.0527	0.0525
257	2AN	2	0.0769	0.0679	0.0573	0.0645				0.058	0.0539	0.0499	0.0446
446	2AN	2	0.0735	0.0543	0.0497	0.0519				0.0537	0.0538	0.0555	0.059
132	2AN	5	0.0789	0.0597	0.0548	0.0633				0.0659	0.0498	0.0465	0.0439
330	2AN	5	0.0788	0.0764	0.0486	0.0601				0.0651	0.051	0.0437	0.0445
413	2AN	5	0.0702	0.0693	0.0663	0.0639				0.0631	0.0556	0.0535	0.0511
114	2AN	10	0.0726	0.0712	0.0591	0.0515				0.0656	0.054	0.0508	0.0506
223	2AN	10	0.0745	0.0731	0.0639	0.0687				0.0504	0.0461	0.0484	0.0469
830	2AN	10	0.0706	0.0596	0.0626	0.0614				0.0544	0.0627	0.0568	0.0451
217	2AN	20	0.0733	0.0591	0.0539	0.0748				0.0549	0.0619	0.0443	0.05
304	2AN	20	0.0729	0.0639	0.0648	0.0629				0.0505	0.0456	0.0516	0.0487
423	2AN	20	0.0749	0.0617	0.0601	0.0623				0.0589	0.045	0.0523	0.0483
104	2AN	50	0.0807	0.0635	0.0445	0.0773				0.0599	0.0463	0.0414	0.056
305	2AN	50	0.0698	0.061	0.0499	0.0555				0.0537	0.0542	0.0462	0.0474
403	2AN	50	0.0807	0.0626	0.0545	0.0689				0.0624	0.0482	0.0497	0.0462
119	3AS	2	0.0777	0.0734	0.0633	0.0654				0.0637	0.0554	0.0518	0.0433
254	3AS	2	0.0798	0.0654	0.0621	0.0063				0.0531	0.0589	0.0555	0.0486
353	3AS	2	0.0799	0.0694	0.0621	0.0558				0.062	0.0613	0.0491	0.0433
456	3AS	5	0.0759	0.0691	0.0654	0.0749				0.0472	0.0537	0.05	0.0412
744	3AS	5	0.0822	0.0709	0.0611	0.0561				0.0653	0.0567	0.057	0.0473
809	3AS	5	0.0751	0.0673	0.0603	0.0758				0.06	0.058	0.0527	0.0542
142	3AS	10	0.0721	0.0653	0.06	0.05				0.0695	0.0541	0.0424	0.056
512	3AS	10	0.0779	0.0738	0.0589	0.0657				0.0555	0.0474	0.0557	0.044
749	3AS	10	0.0784	0.0611	0.0669	0.0665				0.0696	0.0636	0.0531	0.0576
212	3AS	20	0.0674	0.0652	0.06	0.0622				0.0608	0.0455	0.0504	0.0508
412	3AS	20	0.0756	0.0668	0.0648	0.0801				0.0744	0.0556	0.053	0.0515
724	3AS	20	0.0752	0.0666	0.0575	0.0643				0.0619	0.0545	0.0477	0.0573
437	3AS	50	0.0654	0.053	0.0671	0.0471				0.0615	0.052	0.0471	0.0468
520	3AS	50	0.0674	0.0666	0.0488	0.0554				0.0613	0.0576	0.0427	0.037
829	3AS	50	0.0721	0.0691	0.057	0.0626				0.0477	0.0478	0.0439	0.0528
