# Supplementary material for: Response mechanisms of 3 typical plants nitrogen and phosphorus nutrient cycling to nitrogen deposition in temperate meadow grasslands
Source: Front Plant Sci. 2023 Jul 7;14:1140080. doi: 10.3389/fpls.2023.1140080 (PMC10361690; doi:10.3389/fpls.2023.1140080)
Supplement: Supplementary file 1 [file DataSheet_1.zip › the content of N and P.xlsx]

## Sheet: leaf of Leymus chinensis
Mature leaves of Leymus chinensis										senescent leaves of Leymus chinensis
	sample plot	type	dosage	m	N meter reading（％）	Titration volume/ml	N meter reading*10mg/g	mature leaf N content mg/g	P content	m	senescent leaf N content mg/g	light absorption value	P concentration	P content	NRE	PRE
1	103	AS	20	0.2041	2.2343	4.4914	22.343	34.5956	1.94634	0.205	12.431	0.054	0.103862	0.422201	74.3803	84.5336
2	104	AN	50	0.2038	2.3203	4.653	23.203	35.9272	1.7003	0.2015	14.072	0.05	0.0962526	0.898067	72.0732	62.3408
3	106	AC	0	0.2089	1.3445	2.8814	13.445	20.8181	2.28103	0.2081	5.748	0.045	0.0867415	0.347355	80.3136	89.1425
4	108	AN	2	0.2042	1.5111	3.1325	15.111	23.3977	1.75908	0.2062	6.706	0.043	0.082937	0.33518	79.5647	86.4143
5	112	AC	5	0.2084	1.7373	3.6295	17.373	26.9001	1.98225	0.2026	7.911	0.055	0.105764	0.435027	79.0315	84.3524
6	113	AS	50	0.205	2.3575	4.8562	23.575	36.5032	1.52023	0.205	20	0.077	0.147613	0.600052	60.935	71.8572
7	114	AN	10	0.2059	2.187	4.5544	21.87	33.8632	1.79845	0.2049	11.068	0.062	0.119079	0.484299	76.696	80.7998
8	117	AS	5	0.2069	1.7686	3.7687	17.686	27.3848	0.962299	0.2022	5.947	0.053	0.101959	0.420208	84.5162	68.8653
9	119	AS	2	0.2013	1.4297	3.0583	14.297	22.1373	1.10719	0.2379	8.99	0.073	0.140004	0.490415	71.0449	68.4186
10	125	AC	50	0.2013	1.5233	3.2321	15.233	23.5866	1.22531	0.2279	15.65	0.06	0.115275	0.767151	52.6915	55.36
11	132	AN	5	0.1948	1.8904	3.8002	18.904	29.2707	1.17668	0.2184	12	0.103	0.197071	0.751948	70.7694	54.4365
12	134	AN	20	0.208	2.3209	4.8512	23.209	35.9365	1.55928	0.2225	13.5	0.088	0.168537	0.631225	73.2153	71.1364
13	137	AC	10	0.1979	1.8295	3.7413	18.295	28.3277	1.39855	0.2083	12.5	0.051	0.0981548	0.392682	68.5379	79.9806
14	142	AS	10	0.2026	2.015	4.1631	20.15	31.2	1.52259	0.234	13.597	0.057	0.109568	0.3902	68.9274	81.7277
15	150	AC	2	0.2071	1.3814	3.0451	13.814	21.3894	1.16803	0.2014	6.762	0.06	0.115275	0.476973	77.4594	70.8842
16	152	AC	20	0.2013	2.1575	4.409	21.575	33.4065	1.54818	0.211	14.5	0.099	0.189462	0.748269	69.0524	65.5391
17	205	AC	20	0.2041	1.9644	4.096	19.644	30.4165	1.2085	0.2248	13.004	0.089	0.170439	0.631819	69.517	62.7235
18	207	AC	10	0.2081	2.0758	4.3816	20.758	32.1414	1.57376	0.204	12.673	0.084	0.160928	0.657387	71.8872	70.2168
19	212	AS	20	0.2085	2.3005	4.8227	23.005	35.6206	1.41869	0.208	17.906	0.099	0.189462	0.759061	64.1585	61.8513
20	217	AN	20	0.2021	1.6539	3.4821	16.539	25.6088	1.19693	0.2163	13.556	0.147	0.280768	1.08171	62.2574	35.5636
21	220	AN	50	0.2074	1.942	4.1163	19.42	30.0697	1.35742	0.2004	17.487	0.083	0.159026	0.661286	58.5355	65.2653
22	221	AS	50	0.2041	2.1857	4.5117	21.857	33.8431	1.79877	0.2075	17.511	0.071	0.136199	0.546985	63.1082	78.3185
23	223	AN	10	0.2078	2.1039	4.4355	21.039	32.5765	1.6218	0.2052	17.909	0.134	0.25604	1.0398	60.8027	54.287
24	224	AC	0	0.2028	1.7097	3.5532	17.097	26.4728	2.43562	0.2085	7.315	0.071	0.136199	0.544362	80.2983	84.0645
25	225	AC	50	0.2044	2.3496	4.782	23.496	36.3809	2.30798	0.2023	23.345	0.196	0.373978	1.54052	54.248	52.409
26	237	AN	5	0.2014	2.3468	4.7119	23.468	36.3375	2.42107	0.2032	16.6	0.09	0.172342	0.706782	67.4282	79.1854
27	244	AC	2	0.2028	1.5515	3.2575	15.515	24.0232	1.53673	0.204	9.149	0.077	0.147613	0.602993	72.8461	72.0227
28	247	AS	10	0.2028	2.1555	4.3867	21.555	33.3755	1.77904	0.2025	11.186	0.068	0.130493	0.537007	76.1034	78.4779
29	254	AS	2	0.2024	1.7902	3.6955	17.902	27.7192	2.97301	0.206	9.688	0.09	0.172342	0.697175	75.0803	83.2801
30	255	AS	5	0.1986	1.9325	3.8897	19.325	29.9226	2.05611	0.2054	13.25	0.129	0.246528	1.0002	68.4277	65.3161
31	257	AN	2	0.202	1.7104	3.5624	17.104	26.4836	2.21769	0.2012	11.948	0.083	0.159026	0.658657	67.8332	78.8238
32	258	AC	5	0.1944	1.8508	3.6722	18.508	28.6575	1.9293	0.204	10.361	0.092	0.176146	0.719551	74.2218	73.4079
33	302	AC	10	0.2062	1.988	4.1668	19.88	30.7819	2.26477	0.2059	9.932	0.09	0.172342	0.697514	76.9946	78.0408
34	304	AN	20	0.2029	2.1555	4.3867	21.555	33.3755	1.84066	0.206	14.5	0.069	0.132395	0.535578	69.0237	79.2538
35	305	AN	50	0.2072	1.9912	4.1529	19.912	30.8315	1.50409	0.2022	15.775	0.09	0.172342	0.710277	63.5192	66.33
36	306	AS	50	0.2039	2.1152	4.3308	21.152	32.7515	1.54398	0.2055	18.346	0.123	0.235115	0.953427	60.0607	55.9715
37	310	AC	2	0.2028	1.6048	3.3571	16.048	24.8485	2.63885	0.2046	9.541	0.118	0.225604	0.918882	72.6232	75.1724
38	316	AS	20	0.204	2.1054	4.3125	21.054	32.5997	1.43444	0.2055	11.175	0.069	0.132395	0.536881	75.5588	73.3139
39	320	AC	20	0.2079	1.9562	4.1041	19.562	30.2895	2.42162	0.2052	13.65	0.09	0.172342	0.699893	67.8686	79.393
40	321	AN	2	0.201	1.4659	3.0705	14.659	22.6978	1.09307	0.2014	8.592	0.066	0.126688	0.524198	73.0102	65.807
41	322	AC	5	0.1965	1.381	2.856	13.81	21.3832	1.15844	0.2019	9.692	0.054	0.103862	0.428684	67.6831	73.6152
42	328	AC	0	0.2009	1.2131	2.6609	12.131	18.7835	4.77845	0.2052	7.446	0.069	0.132395	0.537666	71.7358	91.9774
43	330	AN	5	0.2027	1.9273	4.0096	19.273	29.8421	1.40454	0.2009	10.963	0.052	0.100057	0.415037	73.8067	78.9311
44	334	AC	50	0.2065	1.743	3.7301	17.43	26.9884	1.4401	0.2029	15.147	0.114	0.217995	0.89533	59.9835	55.6719
45	335	AN	10	0.2017	1.9155	3.97	19.155	29.6594	1.93806	0.2015	12.743	0.072	0.138102	0.57114	69.3663	78.9882
46	342	AS	5	0.2056	1.781	3.786	17.81	27.5768	1.15342	0.2045	11.987	0.082	0.157124	0.640276	69.0075	60.4207
47	351	AS	10	0.1999	2.0887	4.2627	20.887	32.3412	1.56695	0.203	14.346		0.00114134	0.00468528	68.3725	99.7868
48	353	AS	2	0.2032	1.3294	2.9007	13.294	20.5843	2.14219	0.205	8.791		0.00114134	0.00463957	69.5496	99.8456
49	403	AN	50	0.2068	1.9307	4.096	19.307	29.8947	3.6073	0.2024	16.39	0.154	0.294084	1.21082	60.9092	76.0676
50	405	AN	10	0.2031	1.7187	3.6285	17.187	26.6121	1.56568	0.2056	12.9	0.11	0.210386	0.852732	65.4379	61.167
51	406	AC	5	0.2003	1.6173	3.4018	16.173	25.0421	1.54008	0.2053	10.246	0.086	0.164733	0.668667	70.8275	69.0432
52	408	AC	10	0.2038	1.5415	3.3113	15.415	23.8684	1.42807	0.2019	16.706	0.185	0.353053	1.45721	50.0956	27.245
53	411	AS	10	0.2046	1.9985	4.1793	19.985	30.9445	1.46897	0.2034	19.945	0.124	0.237017	0.971064	54.0442	52.8671
54	412	AS	20	0.1987	2.1857	4.4111	21.857	33.8431	1.72001	0.2022	14.946	0.064	0.122884	0.506445	68.512	79.0063
55	413	AN	5	0.2046	2.0687	4.3115	20.687	32.0315	1.63942	0.2022	13.211	0.117	0.223702	0.921949	70.5932	59.9036
56	416	AC	0	0.2014	1.3946	3.0034	13.946	21.5938	1.40573	0.2007	8.383	0.091	0.174244	0.723484	72.3204	63.3043
57	423	AN	20	0.2085	2.2571	4.7495	22.571	34.9486	1.97369	0.2061	17.226	0.135	0.257942	1.04295	64.8566	62.3233
58	424	AC	2	0.208	2.0689	4.3785	20.689	32.0346	2.20707	0.2017	7.946	0.106	0.202777	0.837784	82.3144	72.9352
59	425	AC	20	0.2036	2.0463	4.2505	20.463	31.6846	1.7409	0.201	12.973	0.108	0.206582	0.856475	70.8068	64.9224
60	432	AS	2	0.2046	1.8175	3.8328	18.175	28.1419	1.15131	0.2016	11.115	0.095	0.181853	0.751706	71.8392	53.4474
61	437	AS	50	0.2055	2.0718	4.3308	20.718	32.0795	1.05371	0.2021	16.9	0.121	0.231311	0.95378	62.438	35.4616
62	442	AC	50	0.2037	2.0585	4.2678	20.585	31.8735	1.95016	0.2014	13.818	0.145	0.276964	1.14599	69.0896	58.1012
63	446	AN	2	0.2099	1.2013	2.733	12.013	18.6008	1.22797	0.2014	8.271	0.095	0.181853	0.752453	68.2958	56.3102
64	456	AS	5	0.2061	1.5878	3.4221	15.878	24.5853	1.33522	0.2005	10.619	0.112	0.214191	0.890235	69.2038	52.4619
65	505	AC	5	0.2041	2.0432	4.2484	20.432	31.6366	1.96964	0.2011	8.605	0.098	0.187559	0.777223	80.6068	71.8649
66	510	AC	0	0.1601	1.6036	2.7727	16.036	24.8299	1.48123	0.2017	10.477	0.093	0.178048	0.735615	69.9149	64.5905
67	512	AS	10	0.2024	2.2453	4.5971	22.453	34.7659	1.81388	0.2006	16.576	0.104	0.198973	0.826574	66.005	67.5091
68	515	AN	50	0.2068	2.3862	4.9589	23.862	36.9476	1.37669	0.2027	19.177	0.108	0.206582	0.849292	62.993	56.0145
69	518	AS	20	0.2035	2.4023	4.9121	24.023	37.1969	1.8586	0.2031	17.938	0.093	0.178048	0.730545	65.616	71.9748
70	520	AS	50	0.2077	1.8508	3.9466	18.508	28.6575	1.42415	0.2045	19.21	0.129	0.246528	1.0046	52.2055	49.7049
71	522	AC	10	0.2082	1.4739	3.2331	14.739	22.8217	1.86233	0.2032	6.782	0.032	0.0620126	0.254317	78.8115	90.2634
72	526	AN	2	0.2089	1.9373	4.1387	19.373	29.9969	1.77262	0.204	9.798	0.085	0.162831	0.665157	76.711	73.2454
73	531	AS	2	0.2028	1.252	2.7503	12.52	19.3858	1.3804	0.2042	5.883	0.087	0.166635	0.680032	78.3626	64.8751
74	534	AN	5	0.2088	2.1274	4.5046	21.274	32.9404	2.18343	0.2024	14.5	0.128	0.244626	1.00719	68.6145	67.1102
75	539	AC	50	0.1867	2.1313	3.9527	21.313	33.0008	1.83906	0.2002	15.98	0.079	0.151417	0.630275	65.4743	75.5643
76	548	AN	10	0.2029	1.9445	4.0452	19.445	30.1084	1.70785	0.2026	11.039	0.035	0.0677192	0.278542	73.8584	88.3713
77	550	AS	5	0.2062	2.0357	4.2718	20.357	31.5205	1.71127	0.2051	8.494	0.048	0.0924482	0.375622	80.7864	84.3497
78	555	AN	20	0.2008	2.2222	4.4527	22.222	34.4083	2.152	0.2011	13.793	0.083	0.159026	0.658984	71.4185	78.1666
79	556	AC	2	0.2008	1.5639	3.2341	15.639	24.2152	1.33888	0.2028	9.25	0.085	0.162831	0.669093	72.764	64.3686
80	558	AC	20	0.2019	1.932	3.9334	19.32	29.9148	1.77127	0.2027	12.98	0.085	0.162831	0.669423	69.063	73.0532
81	604	AC	10	0.1993	1.8683	3.7718	18.683	28.9285	1.65916	0.2045	13.471	0.049	0.0943504	0.384476	66.7981	83.4777
82	605	AN	2	0.2055	1.2966	2.793	12.966	20.0764	1.2157	0.2012	15.023	0.09	0.172342	0.713807	46.6468	58.1356
83	606	AS	2	0.2064	1.5271	3.2433	15.271	23.6454	1.62512	0.202	7.321	0.085	0.162831	0.671743	77.9244	70.5282
84	610	AN	10	0.2013	2.1597	4.347	21.597	33.4405	1.5403	0.2058	12.5	0.074	0.141906	0.574611	73.3482	73.4015
85	611	AN	20	0.2031	2.1122	4.2881	21.122	32.705	1.23006	0.2005	15.56	0.035	0.0677192	0.28146	66.0778	83.6853
86	616	AN	50	0.2018	2.1915	4.4161	21.915	33.9329	1.26155	0.2028	16.361	0.103	0.197071	0.80979	65.6222	54.2325
87	623	AS	5	0.2055	1.9201	3.973	19.201	29.7306	2.04107	0.2018	9.44	0.076	0.14571	0.601712	77.361	78.9807
88	624	AC	20	0.2084	1.9104	4.0076	19.104	29.5804	2.91784	0.2022	15.6	0.084	0.160928	0.663239	62.3981	83.7932
89	625	AC	0	0.2085	1.2192	2.6914	12.192	18.8779	2.83281	0.2016	9.734	0.118	0.225604	0.932556	63.2357	76.5282
90	626	AS	50	0.2024	2.0662	4.1925	20.662	31.9928	1.39096	0.2021	19	0.089	0.170439	0.702785	57.6561	63.9754
91	633	AS	10	0.2038	1.9791	4.0574	19.791	30.6441	1.14028	0.2027	15.921	0.104	0.198973	0.81801	62.9565	48.8509
92	634	AS	20	0.2027	1.8995	3.8815	18.995	29.4116	1.37326	0.2014	18.058	0.102	0.195168	0.807549	56.2236	58.0718
93	636	AN	5	0.2061	1.8072	3.7677	18.072	27.9825	1.9736	0.2014	12.65	0.056	0.107666	0.44549	67.7675	83.9059
94	641	AC	2	0.2081	1.5421	3.3073	15.421	23.8777	2.32027	0.2061	9.499	0.072	0.138102	0.558392	71.6355	82.8411
95	648	AC	50	0.2088	2.3582	4.8999	23.582	36.5141	2.09992	0.2015	19.355	0.197	0.37588	1.55451	62.206	47.2187
96	651	AC	5	0.2081	1.679	3.6529	16.79	25.9974	2.09175	0.202	11.412	0.103	0.197071	0.812997	68.7017	72.2879
97	704	AC	10	0.2076	1.3464	3.0095	13.464	20.8475	1.64627	0.2022	10.021	0.112	0.214191	0.882751	65.7274	61.7681
98	710	AN	50	0.2061	2.666	5.4945	26.66	41.28	2.71197	0.2009	26.931	0.276	0.526156	2.18249	53.484	42.6204
99	715	AC	0	0.2052	1.2734	2.8408	12.734	19.7172	2.03633	0.2028	12.626	0.111	0.212288	0.872322	54.3426	69.4566
100	716	AC	5	0.2069	1.9861	4.223	19.861	30.7525	1.70548	0.204	20.838	0.163	0.311204	1.27126	51.6869	46.8531
101	717	AC	20	0.2076	1.8069	3.8897	18.069	27.9778	1.3103	0.2028	16.479	0.094	0.179951	0.739442	58.0041	59.7633
102	724	AS	20	0.2004	2.1436	4.3948	21.436	33.1912	1.43648	0.2005	25.736	0.195	0.372075	1.54645	44.715	23.2416
103	727	AN	20	0.2021	2.2063	4.5412	22.063	34.1621	1.73029	0.2021	23.206	0.163	0.311204	1.28321	51.5665	47.1229
104	731	AS	50	0.2036	2.0425	4.2647	20.425	31.6258	1.0324	0.2	15.504	0.056	0.107666	0.448608	65.0464	69.0179
105	738	AS	2	0.2018	1.2683	2.796	12.683	19.6382	1.45008	0.2025	8.569	0.08	0.153319	0.630944	68.8887	68.9766
106	739	AN	2	0.1936	1.3411	2.8265	13.411	20.7654	1.85539	0.2004	10.141	0.089	0.170439	0.708747	65.1799	72.7639
107	740	AN	5	0.2053	1.8114	3.8815	18.114	28.0475	1.47941	0.202	16.732	0.105	0.200875	0.828692	57.4653	60.0612
108	743	AC	2	0.2016	2.0223	4.1895	20.223	31.313	1.47511	0.201	16.855	0.149	0.284573	1.17982	61.621	42.9727
109	744	AS	5	0.2027	1.7921	3.7789	17.921	27.7486	1.85812	0.2036	12.488	0.095	0.181853	0.744322	67.9121	71.4388
110	748	AN	10	0.2019	1.8747	3.9242	18.747	29.0276	1.37085	0.2048	14	0.135	0.257942	1.04957	65.6121	45.4102
111	749	AS	10	0.2012	1.7544	3.6844	17.544	27.1649	1.39137	0.2036	13.656	0.065	0.124786	0.510748	64.157	73.827
112	752	AC	50	0.2069	2.1546	4.5442	21.546	33.3615	1.76677	0.2023	18.308	0.096	0.183755	0.756941	60.8723	69.4528
113	803	AC	2	0.2056	1.5211	3.3154	15.211	23.5525	1.2845	0.2028	10.32	0.077	0.147613	0.606561	68.7585	66.3309
114	805	AS	2	0.2048	1.7972	3.8297	17.972	27.8276	1.32821	0.2018	14.734	0.119	0.227506	0.939487	62.2485	49.5673
115	806	AN	2	0.2018	2.515	5.1154	25.15	38.9419	2.75405	0.202	14.822	0.116	0.2218	0.915014	72.8619	76.311
116	807	AS	20	0.2022	2.1959	4.5219	21.959	34.001	1.7608	0.2012	23.735	0.193	0.368271	1.52531	50.2278	38.2356
117	809	AS	5	0.2028	1.9813	4.1407	19.813	30.6782	1.63052	0.2015	14.02	0.145	0.276964	1.14543	67.4157	49.9125
118	816	AN	50	0.2003	2.159	4.4233	21.59	33.4297	1.35805	0.2019	19.071	0.115	0.219897	0.907616	59.3247	52.3487
119	822	AS	10	0.2091	2.2676	4.8014	22.676	35.1112	1.69511	0.2033	24.972	0.165	0.315009	1.29123	49.2896	45.6881
120	828	AN	5	0.2019	2.0424	4.2363	20.424	31.6243	1.84978	0.2003	15.845	0.137	0.261746	1.08898	64.2759	58.0253
121	829	AS	50	0.1993	2.1139	4.3206	21.139	32.7314	1.43645	0.2009	28.022	0.168	0.320715	1.33033	38.9586	33.9677
122	830	AN	10	0.2039	2.0667	4.3196	20.667	32.0005	2.16593	0.2014	13.699	0.171	0.326422	1.35064	69.4774	55.5386
123	836	AC	50	0.1225	1.8328	2.5043	18.328	28.3788	1.4959	0.2019	21.801	0.202	0.385391	1.59068	45.2264	24.1822
124	837	AC	20	0.2002	2.1451	4.3877	21.451	33.2145	2.36432	0.2019	18.563	0.158	0.301693	1.24522	60.1516	62.4482
125	841	AC	5	0.2001	1.558	3.3063	15.58	24.1239	1.37526	0.2008	18.982	0.16	0.305497	1.26783	43.8972	34.2692
126	846	AN	20	0.2031	2.0209	4.2149	20.209	31.2914	1.64373	0.204	12.352	0.058	0.11147	0.455353	71.8549	80.2481
127	847	AC	0	0.207	1.3747	3.0573	13.747	21.2857	2.44747	0.2026	7.006	0.036	0.0696215	0.286367	76.5322	91.6575
128	849	AC	10	0.2024	1.9605	4.0929	19.605	30.3561	1.93136	0.2052	18.808	0.169	0.322617	1.31017	55.8241	51.6323

## Sheet: stem of Leymus chinensis
sample plot	type	dosage	mature stem N content mg/g	senescent stem N content mg/g	NRE		sample plot	type	dosage	mature stem P content mg/g	senescent stem P content mg/g	PRE
103	AS	20	14.571	7.593	47.8896		103	AS	20	0.743592	0.538979	27.5167
104	AN	50	16.144	6.597	59.1365		104	AN	50	1.00322	0.550759	45.1011
106	AC	0	6.828	4.215	38.2689		106	AC	0	1.10063	0.588041	46.5723
108	AN	2	8.198	4.221	48.5118		108	AN	2	1.29378	0.366417	71.6784
112	AC	5	13.137	4.602	64.9692		112	AC	5	1.72026	0.368428	78.5831
113	AS	50	15.742	7.061	55.1455		113	AS	50	1.03683	0.578719	44.1839
114	AN	10	13.86	5.622	59.4372		114	AN	10	1.00362	0.505944	49.5879
117	AS	5	14.008	4.208	69.96		117	AS	5	0.972977	0.388082	60.114
119	AS	2	8.261	4.937	40.2373		119	AS	2	0.855424	0.397839	53.4922
125	AC	50	9.059	4.517	50.138		125	AC	50	0.87675	0.436752	50.1852
132	AN	5	13.126	3.407	74.0439		132	AN	5	1.43508	0.499099	65.2215
134	AN	20	14.057	4.139	70.5556		134	AN	20	0.858999	0.529179	38.3959
137	AC	10	11.125	6.136	44.8449		137	AC	10	1.1105	0.584483	47.3676
142	AS	10	15.228	5.865	61.4854		142	AS	10	1.78391	0.375211	78.967
150	AC	2	7.974	3.397	57.399		150	AC	2	0.942671	0.397932	57.7868
152	AC	20	15.863	5.23	67.0302		152	AC	20	1.85545	0.574398	69.0427
205	AC	20	10.922	6.419	41.2287		205	AC	20	0.995954	0.361929	63.6601
207	AC	10	13.758	6.403	53.4598		207	AC	10	1.47401	0.569726	61.3487
212	AS	20	12.332	5.345	56.6575		212	AS	20	0.789486	0.162624	79.4013
217	AN	20	7.581	10.141			217	AN	20	0.422717	0.461461	-9.16542
220	AN	50	12.677	7.45	41.2322		220	AN	50	0.701051	0.300532	57.1312
221	AS	50	15.566	8.619	44.6293		221	AS	50	1.03119	0.358732	65.212
223	AN	10	14.854	6.764	54.4634		223	AN	10	1.33365	0.612264	54.091
224	AC	0	10.146	9.473	6.63316		224	AC	0	1.22167	0.303062	75.1928
225	AC	50	17.935	21.277			225	AC	50	1.71525	1.43518	16.3286
237	AN	5	18.424	6.854	62.7985		237	AN	5	2.43863	0.486293	80.0588
244	AC	2	7.481	4.743	36.5994		244	AC	2	0.772995	0.343681	55.5391
247	AS	10	11.678	6.384	45.3331		247	AS	10	1.58994	0.435027	72.6388
254	AS	2	9.146	7.411	18.97		254	AS	2	2.64277	0.443508	83.2181
255	AS	5	10.016	4.844	51.6374		255	AS	5	2.14788	0.374466	82.5657
257	AN	2	13.359	6.584	50.7149		257	AN	2	2.37032	0.636286	73.1561
258	AC	5	12.036	5.703	52.6171		258	AC	5	2.20113	0.496681	77.4351
302	AC	10	17.901	5.451	69.5492		302	AC	10	2.35778	0.312306	86.7543
304	AN	20	24.043	6.244	74.0299		304	AN	20	2.86571	0.369349	87.1114
305	AN	50	18.918	5.274	72.1218		305	AN	50	1.54129	0.657709	57.3272
306	AS	50	14.229	7.409	47.9303		306	AS	50	0.938967	0.209886	77.6472
310	AC	2	9.456	4.854	48.6675		310	AC	2	1.6405	0.564694	65.578
316	AS	20	13.987	5.998	57.1173		316	AS	20	0.95757	0.287359	69.9908
320	AC	20	14.014	5.873	58.0919		320	AC	20	1.08626	0.516584	52.444
321	AN	2	13.237	6.799	48.6364		321	AN	2	1.17252	0.630944	46.189
322	AC	5	8.644	4.973	42.4688		322	AC	5	0.831987	0.0755226	90.9226
328	AC	0	6.592	4.21	36.1347		328	AC	0	1.32702	0.581025	56.2159
330	AN	5	8.069	4.771	40.8725		330	AN	5	0.360882	0.783121	-117.002
334	AC	50	12.029	4.81	60.0133		334	AC	50	1.1852	0.379508	67.9795
335	AN	10	16.397	6.873	58.0838		335	AN	10	1.24539	0.300237	75.8922
342	AS	5	13.566	3.843	71.6718		342	AS	5	1.21746	0.366054	69.933
351	AS	10	14.172	6.366	55.0804		351	AS	10	1.00558	0.342149	65.975
353	AS	2	10.433	3.366	67.737		353	AS	2	1.1409	0.162059	85.7955
403	AN	50	14.67	7.303	50.2181		403	AN	50	0.547539	0.643859	-17.5915
405	AN	10	10.263	4.83	52.9377		405	AN	10	1.05994	0.378018	64.3359
406	AC	5	10.496	3.624	65.4726		406	AC	5	0.91774	0.319081	65.2319
408	AC	10	8.087	6.567	18.7956		408	AC	10	0.720257	0.392338	45.528
411	AS	10	10.612	5.845	44.9208		411	AS	10	1.15811	0.091438	92.1045
412	AS	20	13.053	6.174	52.7005		412	AS	20	0.941742	0.226455	75.9536
413	AN	5	19.489	4.337	77.7464		413	AN	5	1.60718	0.23895	85.1324
416	AC	0					423	AN	20	1.16903	0.360162	69.1913
423	AN	20	16.471	7.096	56.9182		424	AC	2	2.10262	0.352264	83.2465
424	AC	2	16.303	3.973	75.6303		425	AC	20	0.984231	0.255448	74.0459
425	AC	20	12.202	4.147	66.0138		432	AS	2	0.975258	0.544835	44.1342
432	AS	2	12.662	5.403	57.329		437	AS	50	0.755077	0.241808	67.9757
437	AS	50	15.877	5.637	64.4958		442	AC	50	0.878839	0.272196	69.0278
442	AC	50	11.41	4.314	62.1911		446	AN	2	1.28951	0.305178	76.3338
446	AN	2	8.068	3.508	56.5196		456	AS	5	0.807549	0.429535	46.81
456	AS	5	11.744	4.258	63.7432		505	AC	5	2.17584	0.404129	81.4265
505	AC	5	19.644	5.232	73.3659		510	AC	0	0.920483	0.389427	57.6932
510	AC	0	7.887	4.866	38.3035		512	AS	10	0.739442	0.194201	73.7368
512	AS	10	9.421	6.513	30.8672		515	AN	50	0.933921	0.349824	62.5425
515	AN	50	16.657	9.13	45.1882		518	AS	20	0.676243	0.455531	32.6379
518	AS	20	12.908	7.345	43.0973		520	AS	50	0.698293	0.510999	26.8217
520	AS	50	12.044	5.979	50.357		522	AC	10	0.951575	0.574275	39.6501
522	AC	10	7.955	3.62	54.494		526	AN	2	0.943509	0.406538	56.9121
526	AN	2	10.297	5.17	49.7912		531	AS	2	0.670415	0.422927	36.9157
531	AS	2	4.897	3.135	35.9812		534	AN	5	1.0542	0.436319	58.6114
534	AN	5	15.029	4.855	67.6958		539	AC	50	1.16671	0.303212	74.0114
539	AC	50	14.569	5.049	65.3442		548	AN	10	1.07821	0.620525	42.4486
548	AN	10	16.669	4.84	70.9641		550	AS	5	0.793383	0.51787	34.7263
550	AS	5	11.445	4.304	62.3941		555	AN	20	1.18323	0.595627	49.661
555	AN	20	15.171	7.284	51.9873		556	AC	2	1.39603	0.376334	73.0425
556	AC	2	12.79	5.05	60.516		558	AC	20	1.11216	0.241688	78.2687
558	AC	20	13.381	4.441	66.8112		604	AC	10	1.36517	0.610172	55.3045
604	AC	10	13.942	6.241	55.236		605	AN	2	0.896656	0.469335	47.6572
605	AN	2	9.174	6.615	27.894		606	AS	2	1.06311	0.509976	52.0298
606	AS	2	9.809	4.407	55.0719		610	AN	10	0.52944	0.5077	4.10622
610	AN	10	11.744	3.36	71.3896		611	AN	20	0.947218	0.413186	56.379
611	AN	20	14.33	5.097	64.4313		616	AN	50	1.17398	0.441544	62.3892
616	AN	50	19.536	5.113	73.8278		623	AS	5	0.917285	0.0987803	89.2312
623	AS	5	11.322	4.2	62.9041		624	AC	20	1.24291	0.0364593	97.0666
624	AC	20	12.913	4.406	65.8793		625	AC	0	1.33033	0.153658	88.4496
625	AC	0	8.117	2.804	65.4552		633	AS	10	0.759946	0.558835	26.4638
626	AS	50					634	AS	20	0.554855	0.599632	-8.06995
633	AS	10	13.538	6.883	49.1579		636	AN	5	0.767303	0.268072	65.0631
634	AS	20	14.584	5.005	65.6816		641	AC	2	0.630905	0.348273	44.7979
636	AN	5	10.831	4.993	53.9008		648	AC	50	1.07343	0.26109	75.6772
641	AC	2	8.353	3.987	52.2686		651	AC	5	0.869749	0.350518	59.699
648	AC	50	16.87	3.631	78.4766		704	AC	10	0.600521	0.137435	77.114
651	AC	5	11.443	3.863	66.2414		710	AN	50	0.472386	0.238714	49.4663
704	AC	10	7.189	3.751	47.8231		715	AC	0	0.754704	0.422927	43.9612
710	AN	50	16.47	6.377	61.2811		716	AC	5	1.21262	0.467709	61.4298
715	AC	0	7.052	4.68	33.6358		717	AC	20	0.91911	0.549448	40.2196
716	AC	5	12.527	6.06	51.6245		724	AS	20	0.972166	0.130786	86.547
717	AC	20	12.169	6.93	43.052		727	AN	20	1.15215	0.509468	55.7811
724	AS	20	17.447	4.609	73.5829		731	AS	50	0.415243	0.319398	23.0818
727	AN	20	16.11	5.237	67.4922		738	AS	2	0.888393	0.248472	72.0313
731	AS	50	12.41	5.699	54.0774		739	AN	2	0.831191	0.288646	65.2732
738	AS	2	9.248	3.006	67.4957		740	AN	5	0.746435	0.450009	39.7122
739	AN	2	9.221	4.126	55.2543		743	AC	2	0.834473	0.337476	59.5581
740	AN	5	12.044	5.188	56.9246		744	AS	5	1.02006	0.36407	64.309
743	AC	2	8.672	4.532	47.7399		748	AN	10	0.587749	0.791807	-34.7186
744	AS	5					749	AS	10	1.08928	0.527616	51.5628
748	AN	10					752	AC	50	1.20358	0.28951	75.946
749	AS	10					803	AC	2	0.816964	0.525503	35.6761
752	AC	50					805	AS	2	0.985642	0.382144	61.229
803	AC	2					806	AN	2	2.09449	0.845643	59.6254
805	AS	2					807	AS	20	0.469743	0.859897	-83.057
806	AN	2					809	AS	5	1.14259	0.429962	62.3696
807	AS	20					816	AN	50	0.593856	0.771088	-29.8442
809	AS	5	15.545	4.437	71.4571		822	AS	10	0.927991	0.495907	46.5612
816	AN	50	14.652	7.553	48.4507		828	AN	5	1.05887	0.960673	9.27417
822	AS	10	17.814	6.354	64.3314		829	AS	50	0.601225	0.382903	36.3128
828	AN	5					830	AN	10	1.05262	0.239895	77.2098
829	AS	50	16.408	6.378	61.1287		836	AC	50	0.608361	0.59098	2.85708
830	AN	10	13.32	3.254	75.5706		837	AC	20	1.07396	0.929789	13.4245
836	AC	50	12.62	5.648	55.2456		841	AC	5	0.778141	0.460545	40.8146
837	AC	20	15.63	5.242	66.4619		846	AN	20	0.897833	0.256081	71.4779
841	AC	5	8.104	6.164	23.9388
846	AN	20	14.885	4.217	71.6695
847	AC	0
849	AC	10

## Sheet: leaf of Thermopsis lanceolata
mature leaf of Thermopsis lanceolata									senescent leaf of Thermopsis lanceolata
AC	N content	P content	AN	N content	P content	AS	N content	P content	AC	N content	P content	AN	N content	P content	AS	N content	P content		NRE(AC)	NRE(AN)	NRE(AS)	PRE(AC)	PRE(AN)	PRE(AS)
0	39.9619	2.6979	0	39.9619	2.6979	0	39.9619	2.6979	0	13.62	0.6057	0	13.62	0.6057	0	13.62	0.6057		78.187	78.187	78.187	90.8201	90.8201	90.8201
0	38.5526	3.2455	0	38.5526	3.2455	0	38.5526	3.2455	0	13.646	0.4649	0	13.646	0.4649	0	13.646	0.4649		77.347	77.347	77.347	88.0408	88.0408	88.0408
0	35.978	1.7565	0	35.978	1.7565	0	35.978	1.7565	0	14.014		0	14.014		0	14.014			75.071	75.071	75.071	78.1747	78.1747	78.1747
0	35.2526	2.5445	0	35.2526	2.5445	0	35.2526	2.5445	0	11.49	0.5624	0	11.49	0.5624	0	11.49	0.5624		79.14	79.14	79.14	79.7269	79.7269	79.7269
0	42.1332	3.384	0	42.1332	3.384	0	42.1332	3.384	0	11.828		0	11.828		0	11.828			82.033	82.033	82.033	84.5006	84.5006	84.5006
0	34.1542	2.5957	0	34.1542	2.5957	0	34.1542	2.5957	0	12.836	0.3276	0	12.836	0.3276	0	12.836	0.3276		75.947	75.947	75.947	74.3845	74.3845	74.3845
0	38.4123	2.6195	0	38.4123	2.6195	0	38.4123	2.6195	0	12.542	0.6639	0	12.542	0.6639	0	12.542	0.6639		79.103	79.103	79.103	76.2561	76.2561	76.2561
0	39.1409	4.2644	0	39.1409	4.2644	0	39.1409	4.2644	0	12.263	0.6114	0	12.263	0.6114	0	12.263	0.6114		79.949	79.949	79.949	95.212	95.212	95.212
2	35.8823	2.0926	2	44.1929	2.8478	2	39.4645	2.4422	2	12.517	0.4206	2	11.093	0.4306	2	13.856	0.4003		77.675	83.935	77.53	83.7484	91.6081	85.6825
2	46.1904	3.0801	2	44.1801	3.1175	2	40.201	3.0426	2	11.974	0.8732	2	13.263	0.754	2	13.044	0.6008		83.409	80.787	79.234	86.0414	84.9357	83.6626
2	39.278	4.2751	2	31.5955	1.9312	2	51.3429	3.9309	2	11.476	0.683	2	12.083		2	12.952			81.301	75.525	83.855	84.6747	80.6462	99.9158
2	47.029	4.4457	2	41.5035	3.6483	2	48.7093	4.1774	2	13.174	0.5787	2			2	10.935	0.7224		82.072		85.632	86.5637	85.2945	87.17
2	36.2811	2.945	2	37.3809	2.7146	2	45.8636	3.5401	2	12.573	0.4152	2	9.825	0.358	2	12.962	0.6237		77.821	83.179	81.912	83.801	82.5294	86.3037
2	37.7077	2.1177	2	36.3781	2.3488	2	45.2562	3.4241	2	12.884	0.8328	2	12.589	0.3892	2	12.25	0.5813		78.132	77.852	82.676	81.2001	78.3314	86.0124
2	45.9401	3.356	2	43.6397	2.3634	2	36.2968	1.9264	2	14.307	0.6994	2	12.623	0.6508	2	14.111	0.6472		80.069	81.488	75.119	74.9338	78.618	76.6473
2	34.2323	2.4747	2	39.0532	2.5872	2	38.61	2.5002	2		0.6207	2		0.7469	2	13.403	0.4124				77.783	82.5241	74.7833	73.2083
5	52.8781	4.4886	5	49.0233	3.4397	5	50.5952	2.6531	5	12.339	0.2774	5	13.856	0.5666	5	13.661	0.722		85.066	81.911	82.72	93.0897	84.4131	88.7071
5	41.9275	3.2819	5	46.9142	3.948	5	47.842	4.0927	5	12.906	0.5669	5	13.371		5	13.448	0.6171		80.3	81.759	82.01	84.3678	87.2355	82.5753
5	32.7975	2.0699	5	47.5455	1.7993	5	47.0545	3.6341	5	7.981		5	13.344		5	14.231			84.426	82.038	80.644	85.2338	83.5533	87.4378
5	43.1854	3.1106	5	47.2857	2.8253	5	44.8513	4.1087	5	13.248		5	13.361		5	12.909	0.7667		80.367	81.916	81.58	84.6729	76.7334	84.5512
5	42.4504	3.3515	5	47.5525	4.1008	5	45.595	3.5555	5	11.483	0.6949	5	13.284	0.5602	5	12.368	0.6057		82.688	82.121	82.639	83.4653	82.4882	92.4675
5	41.7554	2.5293	5	44.2423	3.1486	5	41.7562	2.5938	5	11.282	0.4957	5	12.877	0.5196	5	12.623	0.3495		82.708	81.372	80.653	77.0822	89.9118	83.4598
5	40.8403	3.0011	5	39.7228	2.9082	5	52.9371	4.3272	5	12.489	0.5175	5	13.426	0.6288	5	14.16	0.5166		80.429	78.368	82.881	69.7979	79.6831	87.7357
5	47.5758	3.0436	5	40.8068	2.143	5	43.1104	2.3592	5	13.251	0.7419	5	13.597	0.7078	5	12.236	0.618		82.174	78.675	81.835	70.2997	63.7693	65.3824
10	46.2877	3.2085	10	51.1484	3.4489	10	41.4445	2.3227	10	11.17	0.4844	10			10	13.506	0.3898		84.556		79.144	91.2738	89.988	88.0221
10	49.5048	2.6389	10	48.3506	3.3872	10	48.3378	3.3741	10	9.916	0.4059	10	11.568	0.6029	10	13.141	0.6695		87.181	84.688	82.601	82.2384	78.1122	88.6521
10	53.9351	2.4636	10	48.1417	3.2319	10	42.8793	2.08	10	12.409	0.8736	10	13.806		10	8.96			85.275	81.646	86.627	79.8131	87.4	99.8394
10	47.1788	2.9457	10	44.7014	2.7743	10	49.0823	2.7588	10	13.367		10	11.49		10	12.713			81.867	83.55	83.423	64.7286	78.0844	74.9035
10	45.2786	2.4738	10	47.636	2.7766	10	50.7961	3.3517	10	11.828	0.5179	10	12.292	0.4934	10	13.639			83.281	83.485	82.816	92.67	92.8473	82.4163
10	46.6751	4.0171	10	42.2607	2.8453	10	43.662	2.2908	10	11.407	0.4585	10			10				84.359			93.1759	85.6008	74.5395
10	41.3217	2.4607	10	47.3829	4.3834	10	46.3259	2.4635	10	13.015	0.7393	10	12.466	0.6114	10	13.892	0.6717		79.842	83.162	80.808	74.4217	82.928	85.2174
10	43.2714	3.8109	10	47.5152	3.4504	10	50.4645	2.1479	10	11.89	0.7135	10	14.318	0.7224	10	12.024	0.8482		82.414	80.715	84.751	75.4876	72.0904	57.1368
20	47.8245	2.0682	20	48.7507	3.3065	20	48.1194	2.0147	20	11.671	0.4882	20	13.961	0.6688	20	8.588			84.382	81.672	88.578	74.2042	86.3886	85.058
20	38.3342	2.399	20	53.0838	5.5811	20	51.1325	2.7468	20	11.591	0.2927	20	13.728	0.6606	20	14.557	0.6222		80.649	83.449	81.78	81.2215	86.1808	80.297
20	39.7674	2.3558	20	52.7825	5.2521	20	43.0323	3.0073	20	11.179		20			20	13.478			82.009		79.955	78.8171	85.8413	87.2713
20	51.8243	2.9701	20	41.21	3.0729	20	40.2903	2.1162	20	14.071	0.6577	20			20	15.17			82.623		75.903	79.4394	84.7098	82.9364
20	47.2283	4.0815	20	39.4326	1.6806	20	51.2951	3.8831	20	12.601	0.4527	20			20				82.924			88.3058	88.0593	86.586
20	43.2176	3.2535	20	46.0629	2.0053	20	45.7903	2.1724	20	12.046	0.3904	20	16.799	0.7646	20		0.5247		82.161	76.659		85.4652	54.3754	73.4961
20	48.0812	3.0492	20	42.9574	4.0976	20	45.2801	2.2351	20	12.185	0.855	20	12.438	0.6453	20	11.662	0.4739		83.781	81.469	83.517	82.7096	92.0766	50.6683
20	46.133	2.7378	20			20	39.8391	1.8444	20	13.488	0.6199	20			20	12.616	0.5636		81.288		79.733	67.5713
50	50.7897	3.2843	50	50.2971	2.7509	50	26.2039	1.7617	50	13.688	0.3425	50	12.741	0.389	50	15.126	0.3563		82.752	83.788		90.8493	89.6826	75.7141
50	54.6812	3.4448	50	41.8367	2.4439	50	45.8604	1.8489	50			50	12.401	0.6162	50	12.393	0.5591			81.029	82.705	68.1147	80.7069	78.9061
50	40.1946	3.4102	50	47.292	2.2972	50	39.997	2.0036	50	11.872		50	14.713	0.4592	50	13.029	0.8007		81.097	80.089	79.152	81.2807	77.9545	66.0708
50	52.4891	3.1278	50	39.1807	1.7169	50	46.8106	1.5608	50	14.46	0.8199	50	12.501		50	12.389	0.3875		82.369	79.58	83.062	73.8766		56.4304
50	44.6784	3.8128	50	57.1107	3.3203	50	47.9074	2.4096	50	11.169	0.47	50	13.854	0.5097	50	12.697	0.6423		84.001	84.475	83.038	88.2138	81.7624	70.2741
50	43.5042	2.2415	50	35.0326	2.2385	50	37.7507	1.6471	50			50	11.836	0.4689	50	11.904	0.3702			78.377	79.819	50.5521	74.2063	69.5771
50	48.3283	3.1658	50	42.3213	2.0549	50	50.7977	2.1057	50	14.339	0.4591	50	13.315	0.5753	50	12.412	0.5331		81.011	79.865	84.362	82.9524		84.8102
50	49.3581	2.6326	50	48.3107	2.5671	50	41.4078	2.0682	50	12.207	0.8472	50		0.6692	50	13.913	0.609		84.172		78.496	56.9185	74.7915	54.1385

## Sheet: Mature stem of T. lanceolata
Mature stems of Thermopsis lanceolata
	sample plot	m	N%	Blank volume	Titration volume	Blank absorption value	absorption value	P concentration	P content
				0.0701		0.079
1	103	0.0996	0.2018			0.141	0.062	0.119079	0.996313
2	104	0.2042	0.2708			0.2	0.121	0.231311	0.943971
3	106	0.2008	0.1263			0.285	0.206	0.393	1.63098
4	108	0.2005	0.3114			0.291	0.212	0.404413	1.68085
5	112	0.1862	0.2107			0.308	0.229	0.436751	1.95467
6	113	0.2006	0.2709			0.231	0.152	0.29028	1.20588
7	114	0.2	0.2285			0.3	0.221	0.421533	1.75639
8	117	0.2017	0.2503			0.344	0.265	0.505231	2.08739
9	119	0.2006	0.1288			0.223	0.144	0.275062	1.14266
10	125	0.2024	0.227			0.32	0.241	0.459578	1.8922
11	132	0.201	0.1928			0.276	0.197	0.37588	1.55837
12	134	0.2046	0.2269			0.249	0.17	0.32452	1.32176
13	137	0.2013	0.1795			0.3	0.221	0.421533	1.74505
14	142	0.2044	0.2868			0.257	0.178	0.339737	1.3851
15	150	0.2008	0.1192			0.222	0.143	0.27316	1.13363
16	152	0.2023	0.2117			0.248	0.169	0.322617	1.32896
17	205	0.2025	0.1902			0.252	0.173	0.330226	1.35896
	sample plot	m	N%	Blank volume	Titration volume	Blank absorption value
				0.0706		0.076
18	207	0.2013	0.2193		0.2082	0.282	0.206	0.393	1.62692
19	212	0.2008	0.2187		0.2571	0.227	0.151	0.288377	1.19679
20	217	0.2004	0.2394		0.2744	0.254	0.178	0.339737	1.41275
21	220	0.2019	0.2341		0.2714	0.227	0.151	0.288377	1.19026
22	221	0.2018	0.2306		0.2683	0.237	0.161	0.3074	1.26941
23	223	0.2014	0.2703		0.3019	0.253	0.177	0.337835	1.39786
24	224	0.2019	0.3087		0.3354	0.316	0.24	0.457675	1.88904
25	237	0.2011	0.2029		0.2439	0.344	0.268	0.510938	2.11726
26	244	0.2024	0.2016		0.2439	0.379	0.303	0.577516	2.37778
27	247	0.201	0.1911		0.2338	0.245	0.169	0.322617	1.33755
28	254	0.2008	0.1774		0.2236	0.334	0.258	0.491916	2.04148
29	257	0.2024	0.1957		0.2388	0.358	0.282	0.537569	2.21331
30	258	0.2024	0.2122		0.2531	0.385	0.309	0.588929	2.42477
31	302	0.2015	0.1847		0.2287	0.296	0.22	0.419631	1.73545
32	305	0.2014	0.3083		0.3344	0.254	0.178	0.339737	1.40573
33	306	0.11	0.2186		0.1728	0.196	0.12	0.229408	1.73794
34	310	0.2012	0.2147		0.2541	0.439	0.363	0.691649	2.86468
	sample plot	m	N%	Blank volume	Titration volume	Blank absorption value
				0.0686		0.093
35	316	0.2004	0.2095			0.245	0.152	0.29028	1.20708
36	320	0.2033	0.2148			0.27	0.177	0.337835	1.3848
37	321	0.2039	0.1203			0.229	0.136	0.259844	1.06197
38	322	0.2035	0.1264			0.208	0.115	0.219897	0.90048
39	328	0.2003	0.1224			0.32	0.227	0.432947	1.80124
40	330	0.2015	0.2357			0.315	0.222	0.423435	1.75118
41	334	0.2026	0.2509			0.242	0.149	0.284573	1.1705
42	335	0.2022	0.2171			0.25	0.157	0.299791	1.23554
43	342	0.2006	0.1938			0.362	0.269	0.51284	2.13044
44	351	0.2001	0.1787			0.228	0.135	0.257942	1.07422
45	353	0.2013	0.2525			0.356	0.263	0.501427	2.07579
46	403	0.2033	0.1995			0.189	0.096	0.183755	0.753218
47	405	0.1766	0.2459			0.254	0.161	0.3074	1.45055
48	406	0.2008	0.1221			0.284	0.191	0.364466	1.51256
49	408	0.2014	0.1811			0.291	0.198	0.377782	1.56315
50	411	0.2031	0.2633			0.25	0.157	0.299791	1.23006
51	412	0.2007	0.2283			0.289	0.196	0.373978	1.5528
52	413	0.2029	0.1922			0.289	0.196	0.373978	1.53597
	sample plot	m	N%	Blank volume	Titration volume	Blank absorption value
				0.0666		0.119
53	416	0.2009	0.1875			0.319	0.2	0.381586	1.58282
54	423	0.2016	0.2094			0.298	0.179	0.34164	1.4122
55	424	0.2009	0.19558			0.421	0.302	0.575613	2.38765
56	425	0.2021	0.2551			0.263	0.144	0.275062	1.13418
57	432	0.2018	0.1819			0.301	0.182	0.347346	1.43437
58	437	0.201	0.2743			0.231	0.112	0.214191	0.888021
59	442	0.2031	0.2562			0.336	0.217	0.413924	1.69836
60	446	0.2015	0.1739			0.344	0.225	0.429142	1.77478
61	456	0.2027	0.1811			0.416	0.297	0.566102	2.32734
62	505	0.2019	0.1807			0.33	0.211	0.402511	1.66135
63	510	0.2004	0.1128			0.358	0.239	0.455773	1.89526
64	512	0.2031	0.2161			0.269	0.15	0.286475	1.17543
65	515	0.2006	0.3381			0.264	0.145	0.276964	1.15057
66	518	0.0987	0.2193			0.215	0.096	0.183755	1.55146
67	520	0.2007	0.1996			0.225	0.106	0.202777	0.841958
68	522	0.2006	0.1961			0.272	0.153	0.292182	1.21378
69	526	0.1397	0.1241			0.238	0.119	0.227506	1.35711
70	531	0.2015	0.1798			0.305	0.186	0.354955	1.46797
	sample plot	m	N%	Blank volume	Titration volume	Blank absorption value
					0.0686	0.094
71	534	0.2015	0.2024		0.2419	0.437	0.343	0.653605	2.70308
72	539	0.2007	0.1961		0.2358	0.277	0.183	0.349249	1.45013
73	548	0.2013	0.2026		0.2419	0.268	0.174	0.332129	1.37493
74	550	0.1939	0.2005		0.2338	0.302	0.208	0.396804	1.70536
75	555	0.2017	0.1868		0.2287	0.238	0.144	0.275062	1.13643
76	556	0.2018	0.1369		0.186	0.284	0.19	0.362564	1.49721
77	558	0.1964	0.1894		0.2267	0.372	0.278	0.52996	2.24864
78	604	0.1956	0.1828		0.2206	0.263	0.169	0.322617	1.37448
79	605	0.1762	0.1704		0.1962	0.265	0.171	0.326422	1.5438
80	606	0.2006	0.1795		0.2266	0.293	0.199	0.379684	1.57729
81	610	0.2018	0.1642		0.2094	0.219	0.125	0.23892	0.986618
82	611	0.2011	0.185		0.2267	0.218	0.124	0.237017	0.98217
83	616	0.2007	0.2092		0.247	0.238	0.144	0.275062	1.14209
84	623	0.1962	0.1265		0.1596	0.23	0.136	0.259844	1.10365
85	624	0.2008	0.1876		0.2287	0.253	0.159	0.303595	1.25994
86	625	0.2009	0.1078		0.1606	0.228	0.134	0.25604	1.06205
87	626	0.2012	0.2003		0.2399	0.208	0.114	0.217995	0.902895
88	633	0.2015	0.1621		0.2073	0.26	0.166	0.316911	1.31063
	sample plot	m	N%	Blank volume	Titration volume	Blank absorption value
				0.06045		0.083
89	634	0.2029	0.1893			0.177	0.094	0.179951	0.739077
90	636	0.2022	0.193			0.28	0.197	0.37588	1.54913
91	641	0.2014	0.1645			0.269	0.186	0.354955	1.4687
92	648	0.2013	0.1872			0.22	0.137	0.261746	1.08357
93	651	0.2009	0.1864			0.258	0.175	0.334031	1.38556
94	704	0.201	0.197			0.263	0.18	0.343542	1.4243
95	710	0.2019	0.2103			0.195	0.112	0.214191	0.884062
96	715	0.2023	0.1733			0.368	0.285	0.543276	2.23791
97	716	0.2028	0.1988			0.352	0.269	0.51284	2.10733
98	717	0.2001	0.18			0.289	0.206	0.393	1.63668
99	724	0.2001	0.1943			0.207	0.124	0.237017	0.987079
100	727	0.2025	0.2144			0.24	0.157	0.299791	1.23371
101	731	0.2023	0.2797			0.228	0.145	0.276964	1.1409
102	738	0.2013	0.1908			0.271	0.188	0.35876	1.48518
103	739	0.203	0.1998			0.3	0.217	0.413924	1.6992
104	740	0.2014	0.1907			0.278	0.195	0.372075	1.53954
105	743	0.2016	0.1703			0.348	0.265	0.505231	2.08842
106	744	0.2007	0.2033			0.324	0.241	0.459578	1.90823
	sample plot	m	N%	Blank volume	Titration volume	Blank absorption value
				0.061		0.083
107	748	0.2	0.2237			0.296	0.213	0.406315	1.69298
108	749	0.2002	0.2282			0.263	0.18	0.343542	1.42999
109	752	0.2004	0.2877			0.315	0.232	0.442458	1.83989
110	803	0.2016				0.322	0.239	0.455773	1.88398
111	805	0.2019				0.325	0.242	0.46148	1.90474
112	806	0.2043				0.297	0.214	0.408218	1.66511
113	807	0.2011				0.218	0.135	0.257942	1.06888
114	809	0.2041				0.323	0.24	0.457675	1.86867
115	816	0.1103				0.188	0.105	0.200875	1.51764
116	822	0.2026	0.1948			0.273	0.19	0.362564	1.4913
117	828	0.2032	0.1872			0.268	0.185	0.353053	1.44789
118	829	0.2005	0.2625			0.215	0.132	0.252235	1.04836
119	830	0.2032	0.2496			0.323	0.24	0.457675	1.87695
120	836	0.2	0.2177			0.257	0.174	0.332129	1.38387
121	837	0.2029	0.2193			0.281	0.198	0.377782	1.55159
122	841	0.2037	0.2008			0.302	0.219	0.417729	1.70892
123	846	0.2009	0.2465			0.276	0.193	0.368271	1.52759
124	847	0.2008	0.1894			0.292	0.209	0.398706	1.65466
125	849	0.2012	0.1486			0.263	0.18	0.343542	1.42289

## Sheet: senescent stem of T. lanceolata
senescent stem of T. lanceolata
	sample plot	m	N%	Blank volume	Titration volume	Blank absorption value	absorption value	P concentration	P content
				0.3354		0.031
1	103	0.2014	0.869			0.051	0.02	0.0391858	0.162139
2	104	0.2021	1.3541			0.08	0.049	0.0943504	0.389042
3	106	0.2057	1.2172			0.109	0.078	0.149515	0.605716
4	108	0.201	1.0791			0.085	0.054	0.103862	0.430603
5	112	0.2034	0.1007			0.066	0.035	0.0677192	0.277447
6	113	0.2029	1.1232			0.076	0.045	0.0867415	0.356257
7	114
8	117	0.2011	1.3958			0.122	0.091	0.174244	0.722045
9	119	0.2004	1.2208			0.081	0.05	0.0962526	0.400252
10	125	0.2018	1.0811			0.074	0.043	0.082937	0.342489
11	132	0.2003	1.1704			0.102	0.071	0.136199	0.566647
12	134	0.2029	1.407			0.116	0.085	0.162831	0.668763
13	137	0.2016	1.1004			0.092	0.061	0.117177	0.484363
14	142	0.2017	1.8264			0.08	0.049	0.0943504	0.389813
15	150	0.202	1.1922			0.084	0.053	0.101959	0.420624
16	152	0.2065	1.2148			0.094	0.063	0.120982	0.488223
17	205	0.2036	1.0465			0.068	0.037	0.0715237	0.292746
18	207	0.2015	1.1951			0.082	0.051	0.0981548	0.405934
	sample plot	m	N%	Blank volume	Titration volume	Blank absorption value
				0.37555		0.022
19	212	0.2028	1.1619			0.101	0.079	0.151417	0.622194
20	217	0.2006	1.1492			0.105	0.083	0.159026	0.660627
21	220	0.2022	1.254			0.1	0.078	0.149515	0.616201
22	221	0.203	0.3119			0.093	0.071	0.136199	0.559111
23	223	0.2014	1.2515			0.098	0.076	0.14571	0.602907
24	224	0.2032	1.2609			0.081	0.059	0.113373	0.464947
25	225
26	237	0.0615	1.0567			0.07898	0.05698	0.10953	1.48415
27	244	0.2026	1.1355			0.133	0.111	0.212288	0.873184
28	247	0.2003	1.1			0.106	0.084	0.160928	0.66953
29	254	0.2021	1.0657			0.098	0.076	0.14571	0.600818
30	255	0.2019	0.9767			0.1	0.078	0.149515	0.617116
31	257	0.201	1.079			0.117	0.095	0.181853	0.75395
32	258	0.203	1.0814			0.094	0.072	0.138102	0.566919
33	302	0.2025	0.9707			0.133	0.111	0.212288	0.873615
34	305	0.2023				0.08	0.058	0.11147	0.45918
35	306	0.0487	1.0627			0.046	0.024	0.0467947	0.800732
36	310	0.2033	0.9723			0.109	0.087	0.166635	0.683042
	sample plot	m	N%	Blank volume	Titration volume	Blank absorption value
					0.3747
37	316	0.2025	1.3083
38	320	0.2026	0.9795
39	321	0.2013	1.1316
40	322	0.2032	1.1744
41	328	0.2023	1.1284
42	330	0.2045	1.0695
43	334	0.2031	1.058
44	335	0.2042	1.2569
45	342	0.2027	1.1773
46	351	0.2008	1.0757
47	353	0.2035	1.1405
48	403	0.2025	1.0737
49	405	0.2011	1.0939
50	406	0.2001	1.2396
51	408	0.2029	1.2257
52	411	0.2026	1.2196
53	412	0.2023	1.4697
54	413	0.2018	1.2078
	sample plot	m	N%	Blank volume	Titration volume	Blank absorption value
				0.3355		0.039
55	416	0.2018	1.0747			0.11	0.071	0.136199	0.562435
56	423
57	424	0.2016	1.2498			0.112	0.073	0.140004	0.578719
58	425	0.2015	1.3692			0.122	0.083	0.159026	0.657676
59	432	0.201	1.1583			0.13	0.091	0.174244	0.722404
60	437	0.2029	1.2646			0.088	0.049	0.0943504	0.387508
61	442	0.2003	1.3668			0.142	0.103	0.197071	0.819898
62	446
63	456	0.2018	1.2723			0.136	0.097	0.185657	0.766672
64	505	0.2021	1.1686			0.127	0.088	0.168537	0.694941
65	510	0.2026
66	512	0.201
67	515	0.2009	1.3733			0.103	0.064	0.122884	0.509722
68	518
69	520	0.2014	1.4007			0.12	0.081	0.155222	0.642261
70	522	0.2008	1.2215			0.104	0.065	0.124786	0.51787
71	526	0.2019	1.0821			0.084	0.045	0.0867415	0.358022
72	531	0.2023	1.1493			0.118	0.079	0.151417	0.623732
	sample plot	m	N%	Blank volume	Titration volume	Blank absorption value
				0.3862		0.061
73	534	0.2026	1.1965			0.132	0.071	0.136199	0.560215
74	539	0.201	1.0553			0.12	0.059	0.113373	0.470036
75	548	0.2011	1.1737			0.123	0.062	0.119079	0.49345
76	550	0.2031	1.3899			0.138	0.077	0.147613	0.605665
77	555
78	556	0.2008	1.2152			0.113	0.052	0.100057	0.415243
79	558	0.2017	1.1149			0.118	0.057	0.109568	0.452686
80	604	0.2026	1.0706			0.119	0.058	0.11147	0.4585
81	605	0.202	1.0816			0.11	0.049	0.0943504	0.389234
82	606	0.2007	1.2396			0.134	0.073	0.140004	0.581315
83	610
84	611
85	616	0.2015	1.1556			0.12	0.059	0.113373	0.46887
86	623	0.2023	1.1668			0.105	0.044	0.0848393	0.349478
87	624	0.2014	1.0453			0.11	0.049	0.0943504	0.390394
88	625	0.2013	1.0062			0.102	0.041	0.0791326	0.32759
89	626	0.2038	1.2677			0.108	0.047	0.0905459	0.37024
90	633
	sample plot	m	N%	Blank volume	Titration volume	Blank absorption value
				0.5488		0.021
91	634	0.2012	1.2001			0.087	0.066	0.126688	0.524719
92	636	0.2032	1.2534			0.087	0.066	0.126688	0.519555
93	641	0.201	1.2116			0.126	0.105	0.200875	0.832815
94	648
95	651	0.2034	1.1369			0.084	0.063	0.120982	0.495664
96	704	0.2007	1.1281			0.114	0.093	0.178048	0.739281
97	710	0.2028	1.2716			0.094	0.073	0.140004	0.575295
98	715	0.202	1.1622			0.105	0.084	0.160928	0.663896
99	716	0.204	1.0672			0.087	0.066	0.126688	0.517517
100	717	0.2032	1.1577			0.13	0.109	0.208484	0.855003
101	724	0.2027	1.0079			0.081	0.06	0.115275	0.473914
102	727	0.2065	1.4172			0.12	0.099	0.189462	0.764575
103	731	0.201	0.9093			0.088	0.067	0.12859	0.533128
104	738	0.2023	1.0927			0.103	0.082	0.157124	0.647239
105	739	0.2012	1.0836			0.103	0.082	0.157124	0.650778
106	740	0.2032	1.1059			0.101	0.08	0.153319	0.62877
107	743	0.2008	1.2922			0.109	0.088	0.168537	0.699441
108	744	0.2013	1.3437			0.086	0.065	0.124786	0.516584
	sample plot	m	N%	Blank volume	Titration volume	Blank absorption value
				0.435		0.028
109	748	0.2012	0.5914			0.105	0.077	0.147613	0.611385
110	749	0.202	1.0146			0.113	0.085	0.162831	0.671743
111	752	0.2058	0.9199			0.087	0.059	0.113373	0.459073
112	803	0.2033	0.9476			0.107	0.079	0.151417	0.620664
113	805	0.2022	0.8692			0.08	0.052	0.100057	0.412368
114	806	0.2029	1.2522			0.123	0.095	0.181853	0.74689
115	807	0.2014	1.0105			0.099	0.071	0.136199	0.563552
116	809	0.2016	0.9557			0.106	0.078	0.149515	0.618035
117	816	0.2004	1.3943			0.112	0.084	0.160928	0.669196
118	822	0.2011	1.0635			0.135	0.107	0.204679	0.848166
119	828	0.2029	1.0989			0.118	0.09	0.172342	0.707827
120	829	0.202	0.9364			0.105	0.077	0.147613	0.608963
121	830	0.2032	1.0023			0.12	0.092	0.176146	0.722384
122	836	0.2032	1.0572			0.136	0.108	0.206582	0.847202
123	837	0.201	0.999			0.106	0.078	0.149515	0.619879
124	841	0.2	1.0686			0.121	0.093	0.178048	0.741868
125	846	0.2029	0.9267			0.11	0.082	0.157124	0.645325
126	847	0.2038	0.9594			0.106	0.078	0.149515	0.611363
127	849	0.2035	0.8825			0.119	0.091	0.174244	0.713529

## Sheet: leaf of Potentilla bifurca
mature leaf of Potentilla bifurca									senescent leaf of Potentilla bifurca
AC	N content	P content	AN	N content	P content	AS	N content	P content	AC	N content	P content	AN	N content	P content	AS	N content	P content		NRE(AC)	NRE(AN)	NRE(AS)	PRE(AC)	PRE(AN)	PRE(AS)
0	23.4667	2.4417	0	23.4667	2.4417	0	23.4667	2.4417	0	11	0.9085	0	11	0.9085	0	11	0.9085		70	51.1027	51.1027	95.7566	95.7566	95.7566
0	30.463	1.2612	0	30.463	1.2612	0	30.463	1.2612	0	12.073	0.8132	0	12.073	0.8132	0	12.073	0.8132		74.6357	74.6357	74.6357	95.7633	95.7633	95.7633
0	21.1602	2.3447	0	21.1602	2.3447	0	21.1602	2.3447	0	11.587	0.6495	0	11.587	0.6495	0	11.587	0.6495		64.9545	64.9545	64.9545	97.6286	97.6286	97.6286
0	29.707	3.062	0	29.707	3.062	0	29.707	3.062	0	12	0.6432	0	12	0.6432	0	12	0.6432		74.1475	52.9592	52.9592	98.2386	98.2386	98.2386
0	29.1902	3.931	0	29.1902	3.931	0	29.1902	3.931	0	12.65	0.8527	0	12.65	0.8527	0	12.65	0.8527		72.2646	72.2646	72.2646	98.294	98.294	98.294
0	16.816	1.566	0	16.816	1.566	0	16.816	1.566	0	11	0.6476	0	11	0.6476	0	11	0.6476		74.8571	49.8536	49.8536	96.1	96.1	96.1
0	28	2.6144	0	27.4022	2.6144	0	27.4022	2.6144	0	11.955	0.5407	0	11.955	0.5407	0	11.955	0.5407		72.0782	72.0782	72.0782	97.1433	97.1433	97.1433
0		3.689	0		3.689	0		3.689	0	12.512	0.5622	0	12.512	0.5622	0	12.512	0.5622		87.1775	87.1775	87.1775	98.2321	98.2321	98.2321
2	38.8649	2.6591	2	28.806	2.1777	2	32.7695	3.6877	2	16.571	1.1241	2	11.28	0.8258	2	17.794	0.9792		72.7121	74.9386	65.2477	97.7183	95.8674	97.9868
2	31.4635	1.166	2	44.4784	5.2297	2	31.6416	1.7574	2		1.2096	2	13.868	0.8332	2	16.124	1.109		67.8865	80.0453	67.3867	95.15	98.7213	95.6595
2	29.8083	2.2831	2	33.5902	2.5935	2	24.7535	3.067	2		1.0956	2	16.691	0.5748	2	13.406	0.7506		67.2345	57.1117	65.3389	95.5983	97.5331	97.7642
2	28.469	3.0625	2	24.9071	2.185	2	28.5214	3.4255	2	14.285	0.4605	2	15.08	0.7942	2	13.619	0.7156		65.5956	63.118	69.44	97.6156	96.5673	97.4159
2	24.1249	2.1012	2	18.8624	2.573	2	31.9227	3.2793	2	12.351	0.7633	2	14.705	0.9543	2	21.591	0.8004		66.6332	66.2108	56.7134	96.5301		95.8136
2	31.8267	3.2833	2	26.1678	3.0713	2	29.5149	4.1782	2	17.109	0.951	2			2	16.594	1.0034		58.2978		55.78	97.8123		97.0264
2	25.7924	2.6604	2	27.8527	2.0567	2	24.0167	2.1458	2	13.447	0.9207	2			2	16.016	0.8569				54.6637	97.7097
2	20.9332	1.586	2			2	22.6094	2.1966	2	13.64	0.6404	2			2							95.3252
5	34.0197	2.5332	5	32.0344	2.2115	5	27.0268	2.2907	5	20.233	0.7267	5	18.873	1.2258	5	17.275	0.6724		61.9364	62.2946	59.0925	97.7883	96.872	96.3824
5	31.0602	1.8407	5	42.8913	1.9666	5	30	1.4349	5	12.866	0.3971	5	19.08	0.6912	5	19.195	1.1957		73.4894	71.5299	59.0507	97.5019	96.8534	93.762
5	39.9562	3.9167	5	36.0329	3.5047	5	27	5.286	5	16.005	0.6353	5	15.49	1.3821	5	17.838	0.9459		74.3639	72.4873	57.7173	98.3403	98.6013	98.7591
5	33.1624	3.093	5	39.0098	3.7554	5	32.2684	2.6737	5	14.085	0.4136	5	14.019	0.5313	5	16.314	1.0958		72.8174	77.0003	67.6434	98.0274	98.161	97.6999
5	29.04	3.0489	5	40.164	4.5709	5	25	3.4153	5	14.735	1.0244	5	14.688	0.5544	5	14.78	0.9192		67.5262	76.5951	62.1632	97.9815	98.3477	97.7095
5	26.1067	2.6272	5	32.3802	3.1181	5	29.8641	2.7014	5	15.082	0.5543	5	20.429	0.6004	5	11.695	0.6114		63.0268	59.6217	74.9372	97.778	98.0536	97.5635
5	21.3156	2.1249	5	37.4978	3.4965	5	33.0873	2.6559	5	14.624		5	24.945	0.7249	5		0.6011		56.0914	57.4247	33.3738	96.6436		97.9901
5	39.0587	3.661	5			5	35.0254	3.4981	5	16.199	1.6171	5		0.9358	5	16.439	0.7185		73.457		69.9619	98.3486		98.1417
10	34.5156	2.6027	10	37.6322	3.0065	10	22.8276	1.9803	10	20.039	0.94	10	21.59	0.94	10	15.661	0.8403		62.843	63.2825	56.0925	96.8941	97.588	96.6723
10	28.841	1.8736	10	42.0095	1.9316	10	36.0137	2.1236	10	20.377	0.769	10	17.437	0.7303	10	17.41	0.7641		54.7821	73.4354	69.0606	96.6818	96.5262	96.7501
10	34.1192	1.4211	10	46.1825	4.1603	10	38.266	3.1469	10	21.307	1.2556	10	21.342	0.81	10	16.381	0.8262		60.0328	70.4241	72.6028	92.6058	98.4581	97.683
10	42.6713	3.6139	10	35.0359	3.724	10	32.4256	2.3056	10	14.479	0.825	10	23.05	1.0018	10	18.91	0.9404		78.2838	57.8946	62.6764	98.0906	98.2884	96.7259
10	27.7654	2.359	10	40.3368	3.5642	10	33.8171	2.5299	10	19.304	0.9398	10	19.506	0.9038	10	21.109	0.6501		55.5038	69.051	60.0506	94.4147	98.1182	96.7538
10	31.9768	2.6645	10	23.4754	1.8417	10	42.3744	4.0252	10	16.206	0.7133	10	17.149	0.5675	10	19.435	0.7811		67.5645	53.2474	70.6465	97.4579	95.6793	98.6745
10	21.457	1.9414	10	35.3746	3.0922	10	33.7735	2.4958	10	18.887	0.8753	10	21.259	0.8094	10	21.273	0.9543		43.6655	61.5381	59.6881	95.6794	98.2556	97.2659
10	31.4984	2.5736	10	33.007	2.5409	10			10	11.964	0.5779	10	19.954	0.7376	10				75.691	61.3095		97.1907	97.87
20	35.4794	2.8159	20	43.2527	4.2979	20	32.4744	1.2271	20	13.198	0.63	20	17.066	1.1465	20	16.951	0.7808		76.1926	74.7478	66.5933	98.0707	97.8766	92.3422
20	45.4702	3.5534	20	38.0652	4.6725	20	40.9846	3.557	20	22	0.8353	20	25.021	1.3421	20	18.009	0.7285		69.0346	57.9316	71.8778	98.4337	98.2803	98.0581
20	37.4017	3.6089	20	46.6802	1.8719	20	38.6694	3.0882	20	18.473	0.7914	20	21.3499	1.2618	20	21.277	0.7513		68.3899	70.7287	64.7854	98.1044	95.3222	97.7031
20	31.4967	4.4793	20	39.7694	3.724	20	33.5011	2.6679	20	21	0.9234	20	22.486	1.6581	20	20.955	0.7521		57.3288	63.8138	54.2228	98.3954	97.3853	95.1481
20	32.7433	4.5815	20	24.1563	2.1465	20	29.2967	1.8503	20	15.362	0.8623	20	17.897	0.6022	20	22.308	0.821		69.9735	52.5836	59.7495	98.2285	96.0726	97.6213
20	42.5298	4.5026	20	28.146	1.7103	20	35.4706	3.2609	20	22.172	1.011	20	20.581	0.5895	20	22.385	0.8279		58.0561	53.2018	57.3671	97.8895	95.6859	95.7603
20	33.8311	3.6659	20	38.5017	3.9135	20	33.6041	2.1424	20			20	23.982	0.7476	20					60.1356			98.4787
20			20	39.9771	2.5483	20			20			20	23.989	0.6662	20					61.5957			97.3947
50	34.6151	2.5478	50	36.3262	2.2255	50	37.8068	2.5234	50	25.556	1.2902	50	19.984	0.9196	50	24.96	0.9807		52.7494	60.776	57.7473	96.7793	95.7385	96.8848
50	41.9327	1.3596	50	38.0914	1.1409	50	41.3652	1.0261	50	26.34	0.9284	50	22.971	0.7416	50	28.33	1.0952		59.7984	57.0026	56.168	94.7089	92.7695	92.059
50	35.9595	3.7295	50	49.7916	1.8177	50	36.9321	1.3556	50	27.3	0.7625	50	25.6969	1.0873	50	26.373	0.8565		51.412	63.2029	54.2979	98.4172	95.2208	94.4781
50	43.5862	3.5427	50	35.1773	2.8143	50	32.7975	2.1079	50	26.64	0.7435	50	20.9	0.7174	50	24	0.5747		60.883	57.6383	53.1671	97.7831	97.4617	96.867
50	34.6884	3.26	50	35.7483	3.2733	50	37.3948	2.5035	50	26.773	0.6177	50	21.792	1.0317	50	25.6			50.6039	56.5358	56.1864	97.7193	97.6114	95.8041
50	38.7357	3.3932	50	32.4343	2.3895	50	26.0944	1.7	50	25.436	0.754	50	24.906	0.9474	50	23.069	0.7875		57.9741	45.2494	43.4203	97.9576	96.1121	94.9478
50	39.696	2.8622	50	33.0751	3.1074	50	42.0567		50	27.98	0.6531	50	26.197	0.9237	50	28	1.0547		54.8892	43.5271	57.3908	98.0844	96.8536	98.3799
50			50	36.8779	2.546	50	28.4219	1.7208	50			50	21.74	0.9408	50	24.114	0.7753			57.9678	45.7005		96.8714	96.4164

## Sheet: mature stem of P. bifurca
mature stem of P. bifurca
	sample plot	m	N meter reading	V	blank volume				sample plot	type	dosage		N	m	absorption value		P concentration	P content	sample plot	type	dosage	P content
1	103		1.9127		0.4152		1		103	AS	20	22.76	12.76	0.2024	0.097	0.149	0.185657	0.764399	103	AS	20	0.764399
3	106		1.1928				2		104	AN	50	28.45	18.45	0.2022	0.13	0.182	0.248431	1.02387	104	AN	50	1.02387
4	108		1.2802				3		106	AC	0	12.24	9.4	0.2035	0.244	0.296	0.465284	1.90534	106	AC	0	1.90534
6	113		1.7841				4		108	AN	2	14	9.4	0.2036	0.112	0.164	0.214191	0.876681	108	AN	2	0.876681
8	117		1.2818				5		112	AC	5	14.23	14.23	0.2006	0.128	0.18	0.244626	1.01623	112	AC	5	1.01623
9	125		1.5073				6		113	AS	50	24.2	14.2	0.2021	0.148	0.2	0.282671	1.16556	113	AS	50	1.16556
11	134	0.2241	1.89548	3.1223			7		114	AN	10	17.54	17.54	0.2005	0.165	0.217	0.315009	1.30926	114	AN	10	1.30926
14	152	0.1632	2.36531	2.8753			8		117	AS	5	14.52	9.52	0.2009	0.15	0.202	0.286475	1.1883	117	AS	5	1.1883
15	205	0.2167	2.10741	3.3256			9		125	AC	50	22.33	11.33	0.2005	0.22	0.272	0.419631	1.7441	125	AC	50	1.7441
16	207	0.1651	1.67062	2.173			10		132	AN	5	13.19	11.19	0.2031	0.117	0.169	0.223702	0.917864	132	AN	5	0.917864
17	212	0.1903	2.3428	3.2565			11		134	AN	20	20.69	10.69	0.2014	0.1	0.152	0.191364	0.791807	134	AN	20	0.791807
20	223	0.2361	2.64012	4.3877			12		137	AC	10	22.44	22.44	0.2036	0.303	0.355	0.577516	2.36377	137	AC	10	2.36377
22	225	0.1785	2.71207	3.5004			13		142	AS	10	16.72	10.72	0.2007	0.104	0.156	0.198973	0.826162	142	AS	10	0.826162
24	244		1.6499		0.40605		14		150	AC	2	12	8.72	0.2002	0.111	0.163	0.212288	0.883651	150	AC	2	0.883651
25	254		1.8442				15		152	AC	20	18.03	19.03	0.2011	0.201	0.253	0.383489	1.58913	152	AC	20	1.58913
26	255		1.9911				16		205	AC	20	20.3	11.3	0.201	0.108	0.16	0.206582	0.856475	205	AC	20	0.856475
27	258		1.6412				17		207	AC	10	17.82	11.82	0.2023	0.106	0.158	0.202777	0.835299	207	AC	10	0.835299
29	304		2.3531				18		212	AS	20	20.31	20.31	0.2002	0.214	0.266	0.408218	1.69921	212	AS	20	1.69921
30	305		2.3943				19		217	AN	20	20.57	20.57	0.2011	0.183	0.254	0.349249	1.44724	217	AN	20	1.44724
32	310		1.2011				20		220	AN	50	28.21	18.21	0.2035	0.116	0.187	0.2218	0.90827	220	AN	50	0.90827
35	322		1.7137				21		221	AS	50	29.8	19.81	0.2028	0.12	0.191	0.229408	0.942671	221	AS	50	0.942671
39	342		2.713				22		223	AN	10	17.35	17.35	0.2012	0.159	0.23	0.303595	1.25744	223	AN	10	1.25744
44	406	0.2808	1.94327	3.8836			23		224	AC	0	10.45	10.45	0.2014	0.23	0.301	0.438653	1.81502	224	AC	0	1.81502
45	408	0.2286	2.13022	3.5095			24		225	AC	50	28.27	18.79	0.2024	0.29	0.361	0.552787	2.27597	225	AC	50	2.27597
46	411	0.1233	2.44003	2.3234			25		237	AN	5	20.09	20.09	0.2012	0.287	0.358	0.54708	2.2659	237	AN	5	2.2659
47	412	0.1574	2.16472	2.5775			26		244	AC	2	11.55	11.55	0.2007	0.222	0.293	0.423435	1.75816	244	AC	2	1.75816
48	413	0.3043	2.0222	4.3277			27		254	AS	2	13	9.73	0.2014	0.143	0.214	0.27316	1.13025	254	AS	2	1.13025
49	416	0.2418	1.84313	3.2463			28		255	AS	5	15.79	12.7987	0.2018	0.491	0.562	0.935134	3.86164	255	AS	5	3.86164
52	425	0.2521	2.03161	3.6701			29		258	AC	5	16	7.38823	0.2007	0.12	0.191	0.229408	0.952534	258	AC	5	0.952534
54	437	0.1723	2.37367	3.0125			30		302	AC	10	17.63	11.6321	0.2014	0.181	0.252	0.345444	1.42935	302	AC	10	1.42935
55	442	0.156	2.73721	3.1538	0.4325		31		304	AN	20	21.82	11.825	0.2009	0.214	0.285	0.408218	1.69329	304	AN	20	1.69329
57	456	0.2265	2.01762	3.3449			32		305	AN	50	23.67	13.6074	0.2003	0.183	0.254	0.349249	1.45302	305	AN	50	1.45302
58	505	0.2459	1.98817	3.5482			33		306	AS	50	22.65	11.6599	0.2024	0.174	0.245	0.332129	1.36746	306	AS	50	1.36746
60	512	0.26	1.97293	3.7016			34		310	AC	2	13	6.19613	0.2031	0.239	0.31	0.455773	1.87007	310	AC	2	1.87007
61	515	0.1998	2.48358	3.5949			35		320	AC	20	24		0.2005	0.16	0.231	0.305497	1.26973	320	AC	20	1.26973
63	520	0.2651	2.21293	4.1712			36		321	AN	2	13		0.2011	0.228	0.299	0.434849	1.80196	321	AN	2	1.80196
64	522	0.2638	1.44879	2.8682			37		322	AC	5	12	11.02	0.2018	0.188	0.211	0.35876	1.4815	322	AC	5	1.4815
65	526	0.2738	1.41335	2.8987			38		328	AC	0	11		0.2013	0.212	0.235	0.404413	1.67417	328	AC	0	1.67417
66	548		2.0397				39		334	AC	50	24.33	14.33	0.2021	0.163	0.186	0.311204	1.28321	334	AC	50	1.28321
67	550		1.9542				40		335	AN	10	20.77	20.77	0.2004	0.284	0.307	0.541373	2.25122	335	AN	10	2.25122
69	604		2.117				41		342	AS	5	20.3	12.03	0.2029	0.389	0.412	0.741107	3.04381	342	AS	5	3.04381
71	610		2.2164				42		351	AS	10	19.18	13.18	0.2016	0.151	0.174	0.288377	1.19204	351	AS	10	1.19204
72	611		2.1511				43		353	AS	2	12.39	2.39	0.2006	0.191	0.214	0.364466	1.51407	353	AS	2	1.51407
73	616		2.1004				44		403	AN	50	28.84	18.84	0.2019	0.253	0.276	0.482404	1.9911	403	AN	50	1.9911
74	623		1.7218				45		405	AN	10	16.89	9.89	0.2008	0.203	0.226	0.387293	1.60729	405	AN	10	1.60729
76	625		1.1252				46		406	AC	5	17	9.85	0.2016	0.172	0.195	0.328324	1.35716	406	AC	5	1.35716
77	626		1.7878				47		411	AS	10	17.06	11.06	0.2033	0.236	0.259	0.450067	1.84484	411	AS	10	1.84484
78	633		1.8312		0.5005		48		412	AS	20	22.03	10.84	0.2006	0.113	0.136	0.216093	0.897694	412	AS	20	0.897694
82	648		2.315				49		413	AN	5	23.57	9.74	0.2039	0.16	0.183	0.305497	1.24856	413	AN	5	1.24856
85	715		2.5743				50		416	AC	0	11.25	11.25	0.202	0.212	0.235	0.404413	1.66837	416	AC	0	1.66837
86	716		1.2113				51		423	AN	20	23	17.96	0.2038	0.289	0.312	0.550885	2.25255	423	AN	20	2.25255
88	724		2.0105				52		424	AC	2	12	6.87	0.2022	0.184	0.207	0.351151	1.44721	424	AC	2	1.44721
89	727		2.3567				53		425	AC	20	20.93	17.92	0.2007	0.257	0.28	0.490013	2.0346	425	AC	20	2.0346
93	740		1.7707				54		432	AS	2	11	9.07	0.2003	0.144	0.217	0.275062	1.14437	432	AS	2	1.14437
94	743		1.3851				55		437	AS	50	19.92	8.97	0.2026	0.047	0.12	0.0905459	0.372433	437	AS	50	0.372433
97	749	0.2837	2.68177	5.3492			56		442	AC	50	28.38	18.38	0.2017	0.268	0.341	0.510938	2.11096	442	AC	50	2.11096
99	803		3.1232				57		446	AN	2	17.04	10.84	0.2007	0.085	0.158	0.162831	0.676094	446	AN	2	0.676094
105	822		1.8854				58		456	AS	5	14.48	9.48	0.2018	0.107	0.18	0.204679	0.845224	456	AS	5	0.845224
107	829		1.6766				59		505	AC	5	16	10.23	0.2011	0.208	0.281	0.396804	1.64431	505	AC	5	1.64431
108	836		2.081				60		510	AC	0	17.33	9.95	0.202	0.206	0.279	0.393	1.62129	510	AC	0	1.62129
109	837		1.981				61		512	AS	10	23.2	9	0.202	0.082	0.155	0.157124	0.648201	512	AS	10	0.648201
110	846		2.3108				62		515	AN	50	29.59	20.59	0.2021	0.241	0.314	0.459578	1.89501	515	AN	50	1.89501
111	849		2.073				63		518	AS	20	17.2	11.4	0.2014	0.123	0.196	0.235115	0.972836	518	AS	20	0.972836
							64		520	AS	50	21.38	11.38	0.2017	0.086	0.159	0.164733	0.680601	520	AS	50	0.680601
							65		522	AC	10	15.62	9.62	0.2038	0.125	0.198	0.23892	0.976936	522	AC	10	0.976936
							66		526	AN	2	12	8.25	0.2	0.108	0.181	0.206582	0.860757	526	AN	2	0.860757
							67		531	AS	2	17.7	10.7	0.2012	0.215	0.288	0.41012	1.69864	531	AS	2	1.69864
							68		534	AN	5	18.44	18.44	0.2011	0.289	0.362	0.550885	2.2828	534	AN	5	2.2828
							69		539	AC	50	26.1	16.1	0.202	0.138	0.211	0.263648	1.08766	539	AC	50	1.08766
							70		548	AN	10	18.24	12.24	0.2032	0.189	0.262	0.360662	1.47909	548	AN	10	1.47909
							71		550	AS	5	17.7	9.04	0.2011	0.148	0.221	0.282671	1.17135	550	AS	5	1.17135
							72		555	AN	20	18.5	9.83	0.2031	0.068	0.138	0.130493	0.53542	555	AN	20	0.53542
							73		556	AC	2	17.39	11.55	0.2018	0.135	0.205	0.257942	1.06517	556	AC	2	1.06517
							74		558	AC	20	19.32	16.32	0.2	0.258	0.328	0.491916	2.04965	558	AC	20	2.04965
							75		604	AC	10	18.57	12.57	0.1817	0.139	0.209	0.265551	1.2179	604	AC	10	1.2179
							76		605	AN	2	10.07	10.07	0.2006	0.18	0.25	0.343542	1.42714	605	AN	2	1.42714
							77		606	AS	2	9.23	10.51	0.1854	0.228	0.298	0.434849	1.95455	606	AS	2	1.95455
							78		610	AN	10	24.59	11.43	0.2019	0.071	0.141	0.136199	0.562157	610	AN	10	0.562157
							79		611	AN	20	22.63	16.84	0.2024	0.145	0.215	0.276964	1.14033	611	AN	20	1.14033
							80		616	AN	50	19.33	9.33	0.2011	0.141	0.211	0.269355	1.11617	616	AN	50	1.11617
							81		623	AS	5								623	AS	5
							82		624	AC	20	20.55	10.55	0.2005	0.08	0.15	0.153319	0.637238	624	AC	20	0.637238
							83		625	AC	0	10.35	10.35	0.2044	0.236	0.306	0.450067	1.83491	625	AC	0	1.83491
							84		626	AS	50	19.37	9.13	0.2002	0.094	0.164	0.179951	0.749045	626	AS	50	0.749045
							85		633	AS	10	15.28	9.28	0.2022	0.095	0.165	0.181853	0.749476	633	AS	10	0.749476
							86		634	AS	20	21.47	10.47	0.2021	0.138	0.208	0.263648	1.08712	634	AS	20	1.08712
							87		636	AN	5	17.77	17.77	0.2025	0.177	0.247	0.337835	1.39027	636	AN	5	1.39027
							88		641	AC	2	11.56	11.56	0.2017	0.214	0.284	0.408218	1.68657	641	AC	2	1.68657
							89		648	AC	50	20	10	0.202	0.145	0.215	0.276964	1.14259	648	AC	50	1.14259
							90		651	AC	5	14.21	13.21	0.2011	0.213	0.273	0.406315	1.68372	651	AC	5	1.68372
							91		704	AC	10	15.56	9.56	0.2003	0.123	0.183	0.235115	0.978179	704	AC	10	0.978179
							92		710	AN	50	27.29	17.29	0.202	0.174	0.234	0.332129	1.37017	710	AN	50	1.37017
							93		715	AC	0	11.74	11.74	0.2018	0.202	0.262	0.385391	1.59147	715	AC	0	1.59147
							94		716	AC	5	15	9	0.202	0.189	0.249	0.360662	1.48788	716	AC	5	1.48788
							95		717	AC	20	20.35	20.35	0.201	0.259	0.319	0.493818	2.04734	717	AC	20	2.04734
							96		727	AN	20			0.202	0.269	0.329	0.51284	2.11568	727	AN	20	2.11568
							97		731	AS	50	29.37	20.37	0.2008	0.324	0.384	0.617462	2.56251	731	AS	50	2.56251
							98		738	AS	2	14	9.37	0.2017	0.178	0.238	0.339737	1.40364	738	AS	2	1.40364
							99		739	AN	2	10.19	10.19	0.2019	0.154	0.214	0.294084	1.21382	739	AN	2	1.21382
							100		740	AN	5	16.91	10.91	0.2017	0.139	0.199	0.265551	1.09714	740	AN	5	1.09714
							101		743	AC	2	19.58	19.58	0.2008	0.187	0.247	0.356858	1.48098	743	AC	2	1.48098
							102		744	AS	5	12.63	12.63	0.2008	0.226	0.286	0.431044	1.78886	744	AS	5	1.78886
							103		748	AN	10	18.12	12.12	0.2014	0.203	0.263	0.387293	1.6025	748	AN	10	1.6025
							104		749	AS	10	17.44	11.44	0.2008	0.127	0.187	0.242724	1.00732	749	AS	10	1.00732
							105		752	AC	50	19	30.89	0.1735	0.325	0.385	0.619365	2.97485	752	AC	50	2.97485
							106		803	AC	2	13.69	10.24	0.201	0.168	0.228	0.320715	1.32967	803	AC	2	1.32967
							107		805	AS	2	11.4	11.4	0.2015	0.221	0.281	0.421533	1.74331	805	AS	2	1.74331
							108		806	AN	2	15.65	15.65	0.201	#REF!	0.245	#REF!	#REF!	806	AN	2	#REF!
							109		807	AS	20	23.69	15.35	0.2018	0.161	0.246	0.3074	1.26941	807	AS	20	1.26941
							110		809	AS	5	15.86	15.86	0.2028	0.193	0.278	0.368271	1.51328	809	AS	5	1.51328
							111		816	AN	50	20.26	10.26	0.2017	0.127	0.212	0.242724	1.00283	816	AN	50	1.00283
							112		822	AS	10	14.47	8.47	0.2018	0.101	0.186	0.193266	0.798093	822	AS	10	0.798093
							113		828	AN	5	16.44	11.44	0.2017	0.154	0.239	0.294084	1.21502	828	AN	5	1.21502
							114		829	AS	50	20.62	10.62	0.2016	0.161	0.246	0.3074	1.27067	829	AS	50	1.27067
							115		836	AC	50	20.34	10.34	0.1999	0.145	0.23	0.276964	1.15459	836	AC	50	1.15459
							116		837	AC	20	21.03	9.03	0.2027	0.13	0.215	0.248431	1.02134	837	AC	20	1.02134
							117		841	AC	5	15.95	15.95	0.2047	0.179	0.264	0.34164	1.39081	841	AC	5	1.39081
							118		846	AN	20	19.02	10.02	0.2064	0.156	0.241	0.297889	1.20272	846	AN	20	1.20272
							119		847	AC	0	10.1	10.1	0.2048	0.238	0.323	0.453871	1.84681	847	AC	0	1.84681
							120		849	AC	10	16.84	9.84	0.0984	0.093	0.178	0.178048	1.50786	849	AC	10	1.50786
							121
	sample plot	type	dosage	P content
	106	AC	0	1.90534	106	0.908516	52.3174
	224	AC	0	1.81502	224	0.813196	55.1962
	328	AC	0	1.67417	328	0.649487	61.2055
	416	AC	0	1.66837	416	0.643219	61.4463
	510	AC	0	1.62129	510	0.852657	47.4086
	625	AC	0	1.83491	625	0.647573	64.7082
	715	AC	0	1.59147	715	0.540745	66.0223
	847	AC	0	1.84681	847	0.562157	69.5606
	150	AC	2	0.883651	150	0.840284	4.90777
	244	AC	2	1.75816	244	1.20963	31.1994
	310	AC	2	1.87007	310	1.09557	41.4157
	424	AC	2	1.44721	424	0.460545	68.177
	556	AC	2	1.06517	556	0.763268	28.3432
	641	AC	2	1.68657	641	0.950956	43.616
	743	AC	2	1.48098	743	0.920682	37.833
	803	AC	2	1.32967	803	0.640353	51.841
	108	AN	2	0.876681	108	0.82575	5.80944
	321	AN	2	1.80196	321	0.83323	53.7598
	526	AN	2	0.860757	526	0.574848	33.216
	739	AN	2	1.21382	739	0.794205	34.5697
	806	AN	2	1.93693	806	0.954252	50.7337
	254	AS	2	1.13025	254	1.10901	1.87995
	353	AS	2	1.51407	353	0.750589	50.4257
	432	AS	2	1.14437	432	0.715586	37.4693
	531	AS	2	1.69864	531	0.800385	52.8809
	738	AS	2	1.40364	738	1.00342	28.5128
	805	AS	2	1.74331	805	0.856901	50.8464
	112	AC	5	1.01623	112	0.726675	28.4928
	258	AC	5	0.952534	258	0.397082	58.3131
	322	AC	5	1.4815	322	0.635336	57.1153
	406	AC	5	1.35716	406	0.413596	69.5249
	505	AC	5	1.64431	505	1.02437	37.7019
	651	AC	5	1.68372	651	0.554305	67.0785
	841	AC	5	1.39081	841	1.61713	-16.2718
	132	AN	5	0.917864	132	1.29023	-40.5691
	237	AN	5	2.2659	237	0.691202	69.4955
	413	AN	5	1.24856	413	0.531278	57.4487
	534	AN	5	2.2828	534	0.554418	75.7132
	636	AN	5	1.39027	636	0.600402	56.814
	740	AN	5	1.09714	740	0.724881	33.9297
	828	AN	5	1.21502	828	0.935777	22.9827
	117	AS	5	1.1883	117	0.672409	43.4142
	255	AS	5	3.86164	255	1.19575	69.0352
	342	AS	5	3.04381	342	0.945936	68.9226
	456	AS	5	0.845224	456	1.0958	-29.6456
	550	AS	5	1.17135	550	0.919221	21.5248
	744	AS	5	1.78886	744	0.601116	66.3968
	809	AS	5	1.51328	809	0.718494	52.5206
	137	AC	10	2.36377	137	1.14647	51.4984
	207	AC	10	0.835299	207	0.768958	7.94222
	302	AC	10	1.42935	302	1.25556	12.1582
	522	AC	10	0.976936	522	0.939829	3.79836
	604	AC	10	1.2179	604	0.713258	41.4354
	704	AC	10	0.978179	704	0.875344	10.5129
	849	AC	10	1.50786	849	0.57786	61.6769
	114	AN	10	1.30926	114	0.939953	28.2075
	223	AN	10	1.25744	223	0.730291	41.9222
	335	AN	10	2.25122	335	0.809962	64.0212
	405	AN	10	1.60729	405	1.00183	37.6695
	548	AN	10	1.47909	548	0.903794	38.8954
	610	AN	10	0.562157	610	0.56746	-0.943417
	748	AN	10	1.6025	748	0.809391	49.4921
	142	AS	10	0.826162	142	0.939953	-13.7735
	351	AS	10	1.19204	351	0.764118	35.8981
	411	AS	10	1.84484	411	0.826162	55.2176
	512	AS	10	0.648201	512	0.940419	-45.0815
	633	AS	10	0.749476	633	0.650132	13.2551
	749	AS	10	1.00732	749	0.781107	22.457
	822	AS	10	0.798093	822	0.954252	-19.5665
	152	AC	20	1.58913	152	1.12411	29.2623
	205	AC	20	0.856475	205	0.630011	26.4414
	320	AC	20	1.26973	320	0.835299	34.2145
	425	AC	20	2.0346	425	0.791414	61.1023
	558	AC	20	2.04965	558	0.923395	54.9486
	624	AC	20	0.637238	624	0.862317	-35.321
	837	AC	20	1.02134	837	1.01103	1.00988
	134	AN	20	0.791807	134	1.22584	-54.8152
	217	AN	20	1.44724	217	1.3421	7.26507
	304	AN	20	1.69329	304	1.26183	25.4807
	423	AN	20	2.25255	423	1.65806	26.3919
	555	AN	20	0.53542	555	0.602212	-12.4746
	611	AN	20	1.14033	611	0.589507	48.304
	727	AN	20	2.11568	727	0.747627	64.6625
	846	AN	20	1.20272	846	0.666204	44.6083
	103	AS	20	0.764399	103	0.780803	-2.14605
	212	AS	20	1.69921	212	0.728478	57.1283
	412	AS	20	0.897694	412	0.751334	16.304
	634	AS	20	1.08712	634	0.752079	30.8191
	807	AS	20	1.26941	807	0.827873	34.7827
	125	AC	50	1.7441	125	0.979157	43.859
	225	AC	50	2.27597	225	0.928411	59.208
	334	AC	50	1.28321	334	0.762515	40.5775
	442	AC	50	2.11096	442	0.743474	64.7803
	539	AC	50	1.08766	539	0.617728	43.2057
	648	AC	50	1.14259	648	0.753959	34.0132
	752	AC	50	2.97485	752	0.65305	78.0477
	836	AC	50	1.15459	836	0.737623	36.1141
	104	AN	50	1.02387	104	0.919567	10.1867
	220	AN	50	0.90827	220	0.741636	18.3463
	305	AN	50	1.45302	305	1.08735	25.1665
	403	AN	50	1.9911	403	0.717407	63.9694
	515	AN	50	1.89501	515	1.0317	45.5567
	616	AN	50	1.11617	616	0.947433	15.1178
	710	AN	50	1.37017	710	0.923703	32.5847
	816	AN	50	1.00283	816	0.940815	6.18359
	113	AS	50	1.16556	113	0.980707	15.8593
	221	AS	50	0.942671	221	1.09525	-16.1858
	306	AS	50	1.36746	306	0.856475	37.3675
	437	AS	50	0.372433	437	0.574728	-54.3172
	626	AS	50	0.749045	626	0.787455	-5.12788
	731	AS	50	2.56251	731	1.05467	58.8423
	829	AS	50	1.27067	829	0.775295	38.9851

## Sheet: senescent stem of P. bifurca
senescent stem of P. bifurca																						sample plot	type	dosage	m			absorption value	P concentration		sample plot	type	dosage	P content		sample plot	type	dosage	P
	sample plot	m	N	V			sample plot	type	dosage	N											1	103	AS	20	0.121	0.109	0.05	0.059	0.113373		103	AS	20	0.780803		103	AS	20	0.780803
1	103		1.0446	0.465		1	103	AS	20	10.446											2	104	AN	50	0.201	0.166		0.116	0.2218		104	AN	50	0.919567		104	AN	50	0.919567
2	104		1.2082			2	104	AN	50	12.082				sample plot	type	dosage	mature N	senescent N	NRE		3	106	AC	0	0.2017	0.165		0.115	0.219897		106	AC	0	0.908516		106	AC	0	0.908516
3	106		0.5824			3	106	AC	0	5.824				106	AC	0	12.24	5.824	52.4183		4	108	AN	2	0.2008	0.154		0.104	0.198973		108	AN	2	0.82575		108	AN	2	0.82575
4	108					4	108	AN	2					224	AC	0	10.45	8.426	19.3684		5	112	AC	5	0.202	0.142		0.092	0.176146		112	AC	5	0.726675		112	AC	5	0.726675
5	112		1.2761			5	112	AC	5	12.761				328	AC	0	11	6.697	39.1182		6	113	AS	50	0.2014	0.174		0.124	0.237017		113	AS	50	0.980707		113	AS	50	0.980707
6	113		1.257			6	113	AS	50	12.57				416	AC	0	11.25	12.178			7	114	AN	10	0.2017	0.169		0.119	0.227506		114	AN	10	0.939953		114	AN	10	0.939953
7	114		0.9835			7	114	AN	10	9.835				510	AC	0	17.33	8.839	48.996		8	117	AS	5	0.2018	0.135		0.085	0.162831		117	AS	5	0.672409		117	AS	5	0.672409
8	117		0.8991			8	117	AS	5	8.991				625	AC	0	10.35	5.482	47.0338		9	125	AS	2	0.2001	0.173		0.123	0.235115		125	AS	2	0.979157		125	AS	2	0.979157
9	125		0.9008	0.4696		9	125	AC	50	9.008				715	AC	0	11.74	7.866	32.9983		10	132	AC	50	0.201	0.213		0.163	0.311204		132	AC	50	1.29023		132	AC	50	1.29023
10	132		0.9503	0.4777		10	132	AN	5	9.503				847	AC	0	10.1	6.03	40.297		11	134	AN	5	0.2038	0.169	0.012	0.157	0.299791		134	AN	5	1.22584		134	AN	5	1.22584
11	134		1.0892			11	134	AN	20	10.892				150	AC	2	12	8.921	25.6583		12	137	AN	20	0.2027	0.158		0.146	0.278866		137	AN	20	1.14647		137	AN	20	1.14647
12	137		0.9038			12	137	AC	10	9.038				244	AC	2	11.55	6.578	43.0476		13	142	AC	10	0.2017	0.131		0.119	0.227506		142	AC	10	0.939953		142	AC	10	0.939953
13	142		0.9617			13	142	AS	10	9.617				424	AC	2	12	8.082	32.65		14	150	AS	10	0.2011	0.118		0.106	0.202777		150	AS	10	0.840284		150	AS	10	0.840284
14	150		0.8921			14	150	AC	2	8.921				556	AC	2	17.39	7.833	54.9569		15	152	AC	2	0.2025	0.155		0.143	0.27316		152	AC	2	1.12411		152	AC	2	1.12411
15	152		0.6974			15	152	AC	20	6.974				641	AC	2	11.56	9.078	21.4706		16	205	AC	20	0.2028	0.092		0.08	0.153319		205	AC	20	0.630011		205	AC	20	0.630011
16	205		0.7455			16	205	AC	20	7.455				743	AC	2	19.58	8.079	58.7385		17	207	AC	10	0.2012	0.109		0.097	0.185657		207	AC	10	0.768958		207	AC	10	0.768958
17	207		1.0051			17	207	AC	10	10.051				803	AC	2	13.69	7.993	41.6143		18	212	AS	20	0.2015	0.104		0.092	0.176146		212	AS	20	0.728478		212	AS	20	0.728478
18	212		0.7914			18	212	AS	20	7.914				321	AN	2	13	6.636	48.9538		19	217	AN	20	0.2015	0.182		0.17	0.32452		217	AN	20	1.3421		217	AN	20	1.3421
19	217		1.3838			19	217	AN	20	13.838				526	AN	2	12	10.234	14.7167		20	220	AN	50	0.2022	0.106		0.094	0.179951		220	AN	50	0.741636		220	AN	50	0.741636
20	220		1.281			20	220	AN	50	12.81				739	AN	2	10.19	10.134			21	221	AS	50	0.2006	0.15		0.138	0.263648		221	AS	50	1.09525		221	AS	50	1.09525
21	221		1.2544			21	221	AS	50	12.544				806	AN	2	15.65	7.763	50.3962		22	223	AN	10	0.201	0.104		0.092	0.176146		223	AN	10	0.730291		223	AN	10	0.730291
22	223		0.9541			22	223	AN	10	9.541				254	AS	2	13	10.591	18.5308		23	224	AC	0	0.2039	0.116		0.104	0.198973		224	AC	0	0.813196		224	AC	0	0.813196
23	224		0.8426			23	224	AC	0	8.426				353	AS	2	12.39	7.153	42.268		24	225	AC	50	0.2025	0.13		0.118	0.225604		225	AC	50	0.928411		225	AC	50	0.928411
24	225		0.8051			24	225	AC	50	8.051				432	AS	2	11	9.077	17.4818		25	237	AN	5	0.2009	0.099		0.087	0.166635		237	AN	5	0.691202		237	AN	5	0.691202
25	237		1.235			25	237	AN	5	12.35				531	AS	2	17.7	13.462	23.9435		26	244	AC	2	0.2026	0.166		0.154	0.294084		244	AC	2	1.20963		244	AC	2	1.20963
26	244		0.6578	0.4787		26	244	AC	2	6.578				738	AS	2	14	9.414	32.7571		27	254	AS	2	0.2024	0.153		0.141	0.269355		254	AS	2	1.10901		254	AS	2	1.10901
27	254		1.0591	0.4675		27	254	AS	2	10.591				805	AS	2	11.4	8.854	22.3333		28	255	AS	5	0.2023	0.164		0.152	0.29028		255	AS	5	1.19575		255	AS	5	1.19575
28	255		0.8162	0.4685		28	255	AS	5	8.162				112	AC	5	14.23	12.761	10.3233		29	258	AC	5	0.202	0.09	0.04	0.05	0.0962526		258	AC	5	0.397082		258	AC	5	0.397082
29	258		0.8169			29	258	AC	5	8.169				258	AC	5	16	8.169	48.9437		30	302	AC	10	0.2015	0.199		0.159	0.303595		302	AC	10	1.25556		302	AC	10	1.25556
30	302		0.9822			30	302	AC	10	9.822				322	AC	5	12	6.674	44.3833		31	304	AN	20	0.2005	0.199		0.159	0.303595		304	AN	20	1.26183		304	AN	20	1.26183
31	304		0.0812			31	304	AN	20	10.812				406	AC	5	17	7.229	57.4765		32	305	AN	50	0.2006	0.177		0.137	0.261746		305	AN	50	1.08735		305	AN	50	1.08735
32	305		1.336			32	305	AN	50	13.36				505	AC	5	16	8.868	44.575		33	306	AS	50	0.201	0.148		0.108	0.206582		306	AS	50	0.856475		306	AS	50	0.856475
33	306		0.8333			33	306	AS	50	8.333				651	AC	5	14.21	9.982	29.7537		34	310	AC	2	0.1499	0.143		0.103	0.197071		310	AC	2	1.09557		310	AC	2	1.09557
34	310	XXX				34	310	AC	2					716	AC	5	15	6.811	54.5933		35	320	AC	20	0.2023	0.146		0.106	0.202777		320	AC	20	0.835299		320	AC	20	0.835299
35	320		1.0184			35	320	AC	20	10.184				841	AC	5	15.95	9.67	39.373		36	321	AN	2	0.2009	0.145		0.105	0.200875		321	AN	2	0.83323		321	AN	2	0.83323
36	321		0.6636			36	321	AN	2	6.636				132	AN	5	13.19	9.503	27.953		37	322	AC	5	0.2011	0.12		0.08	0.153319		322	AC	5	0.635336		322	AC	5	0.635336
37	322		0.6674			37	322	AC	5	6.674				237	AN	5	20.09	12.35	38.5266		38	328	AC	0	0.2016	0.122		0.082	0.157124		328	AC	0	0.649487		328	AC	0	0.649487
38	328		0.6697			38	328	AC	0	6.697				413	AN	5	23.57	8.31	64.7433		39	330	AN	5	0.2014	0.215		0.175	0.334031		330	AN	5	1.38212		330	AN	5	1.38212
39	334		0.7959			39	334	AC	50	7.959				534	AN	5	18.44	7.53	59.1649		40	334	AC	50	0.2029	0.137		0.097	0.185657		334	AC	50	0.762515		334	AC	50	0.762515
40	335		0.8667			40	335	AN	10	8.667				636	AN	5	17.77	7.82	55.9932		41	335	AN	10	0.2008	0.142		0.102	0.195168		335	AN	10	0.809962		335	AN	10	0.809962
41	342		0.8947			41	342	AS	5	8.947				740	AN	5	16.91	6.241	63.0928		42	342	AS	5	0.2021	0.16		0.12	0.229408		342	AS	5	0.945936		342	AS	5	0.945936
42	351		1.0709			42	351	AS	10	10.709				828	AN	5	16.44	9.951	39.4708		43	351	AS	10	0.2004	0.136		0.096	0.183755		351	AS	10	0.764118		351	AS	10	0.764118
43	353		0.7153			43	353	AS	2	7.153				117	AS	5	14.52	8.991	38.0785		44	353	AS	2	0.2019	0.135		0.095	0.181853		353	AS	2	0.750589		353	AS	2	0.750589
44	403		1.2025	0.4869		44	403	AN	50	12.025				255	AS	5	15.79	8.162	48.3091		45	403	AN	50	0.2024	0.131		0.091	0.174244		403	AN	50	0.717407		403	AN	50	0.717407
45	405		1.5296			45	405	AN	10	15.296				342	AS	5	20.3	8.947	55.9261		46	405	AN	10	0.2019	0.167		0.127	0.242724		405	AN	10	1.00183		405	AN	10	1.00183
46	406		0.7229			46	406	AC	5	7.229				456	AS	5	14.48	9.558	33.9917		47	406	AC	5	0.2016	0.077	0.025	0.052	0.100057		406	AC	5	0.413596		406	AC	5	0.413596
47	408		0.701			47	408	AC	10	7.01				550	AS	5	17.7	11.057	37.5311		48	408	AC	10	0.2029	0.13		0.105	0.200875		408	AC	10	0.825017		408	AC	10	0.825017
48	411		0.9292			48	411	AS	10	9.292				744	AS	5	12.63	8.079	36.0333		49	411	AS	10	0.2007	0.129		0.104	0.198973		411	AS	10	0.826162		411	AS	10	0.826162
49	412		1.1856			49	412	AS	20	11.856				809	AS	5	15.86	8.212	48.2219		50	412	AS	20	0.2017	0.12		0.095	0.181853		412	AS	20	0.751334		412	AS	20	0.751334
50	413		0.831			50	413	AN	5	8.31				137	AC	10	22.44	9.038	59.7237		51	413	AN	5	0.2017	0.092		0.067	0.12859		413	AN	5	0.531278		413	AN	5	0.531278
51	416		1.2178			51	416	AC	0	12.178				207	AC	10	17.82	10.051	43.5971		52	416	AC	0	0.2011	0.106		0.081	0.155222		416	AC	0	0.643219		416	AC	0	0.643219
52	423		1.4348			52	423	AN	20	14.348				302	AC	10	17.63	9.822	44.2881		53	423	AN	20	0.2023	0.236		0.211	0.402511		423	AN	20	1.65806		423	AN	20	1.65806
53	424		0.8082			53	424	AC	2	8.082				604	AC	10	18.57	8.471	54.3834		54	424	AC	2	0.2017	0.083		0.058	0.11147		424	AC	2	0.460545		424	AC	2	0.460545
54	425		0.9069			54	425	AC	20	9.069				704	AC	10	15.56	8.051	48.2584		55	425	AC	20	0.2015	0.125		0.1	0.191364		425	AC	20	0.791414		425	AC	20	0.791414
55	432		0.9077			55	432	AS	2	9.077				849	AC	10	16.84	7.407	56.0154		56	432	AS	2	0.2007	0.115		0.09	0.172342		432	AS	2	0.715586		432	AS	2	0.715586
56	437		0.8579			56	437	AS	50	8.579				114	AN	10	17.54	9.835	43.9282		57	437	AS	50	0.203	0.098		0.073	0.140004		437	AS	50	0.574728		437	AS	50	0.574728
57	442		1.0053			57	442	AC	50	10.053				223	AN	10	17.35	9.541	45.0086		58	442	AC	50	0.2017	0.119		0.094	0.179951		442	AC	50	0.743474		442	AC	50	0.743474
58	446	XXX				58	446	AN	2					335	AN	10	20.77	8.667	58.2715		59	456	AS	5	0.2005	0.163		0.138	0.263648		456	AS	5	1.0958		456	AS	5	1.0958
						59	456	AS	5	9.558				405	AN	10	16.89	15.296	9.43754		60	505	AC	5	0.2021	0.155		0.13	0.248431		505	AC	5	1.02437		505	AC	5	1.02437
	sample plot	m	N	V		60	505	AC	5	8.868				548	AN	10	18.24	9.913	45.6524		61	510	AC	0	0.2019	0.133		0.108	0.206582		510	AC	0	0.852657		510	AC	0	0.852657
59	456		0.9558			61	510	AC	0	8.839				610	AN	10	24.59	9.275	62.2814		62	512	AS	10	0.2016	0.144		0.119	0.227506		512	AS	10	0.940419		512	AS	10	0.940419
60	505		0.8868			62	512	AS	10	9.514				748	AN	10	18.12	10.68	41.0596		63	515	AN	50	0.2022	0.156		0.131	0.250333		515	AN	50	1.0317		515	AN	50	1.0317
61	510		0.8839			63	515	AN	50	10.62				142	AS	10	16.72	9.617	42.4821		64	520	AS	50	0.2032						520	AS	50			520	AS	50
62	512		0.9514	0.4472		64	518	AS	20					351	AS	10	19.18	10.709	44.1658		65	522	AC	10	0.2051	0.157	0.036	0.121	0.231311		522	AC	10	0.939829		522	AC	10	0.939829
63	515		1.062			65	520	AS	50	13.438				411	AS	10	17.06	9.292	45.5334		66	526	AN	2	0.2002	0.108		0.072	0.138102		526	AN	2	0.574848		526	AN	2	0.574848
64	518	XXX				66	522	AC	10					512	AS	10	23.2	9.514	58.9914		67	531	AS	2	0.1933	0.133		0.097	0.185657		531	AS	2	0.800385		531	AS	2	0.800385
65	520		1.3438			67	526	AN	2	10.234				633	AS	10	15.28	8.891	41.8128		68	534	AN	5	0.199	0.105		0.069	0.132395		534	AN	5	0.554418		534	AN	5	0.554418
66	522					68	531	AS	2	13.462				749	AS	10	17.44	8.83	49.3693		69	539	AC	50	0.2017	0.114		0.078	0.149515		539	AC	50	0.617728		539	AC	50	0.617728
67	526		1.0234			69	534	AN	5	7.53				822	AS	10	14.47	11.056	23.5936		70	548	AN	10	0.201	0.15		0.114	0.217995		548	AN	10	0.903794		548	AN	10	0.903794
68	531		1.3462			70	539	AC	50	10.827				152	AC	20	18.03	6.974	61.32		71	550	AS	5	0.2028	0.153		0.117	0.223702		550	AS	5	0.919221		550	AS	5	0.919221
69	534		0.753			71	548	AN	10	9.913				205	AC	20	20.3	7.455	63.2759		72	555	AN	20	0.199	0.111		0.075	0.143808		555	AN	20	0.602212		555	AN	20	0.602212
70	539		1.0827			72	550	AS	5	11.057				320	AC	20	24	10.184	57.5667		73	556	AC	2	0.2027	0.133		0.097	0.185657		556	AC	2	0.763268		556	AC	2	0.763268
71	548		0.9913			73	555	AN	20	9.721				425	AC	20	20.93	9.069	56.6699		74	558	AC	20	0.2036	0.154		0.118	0.225604		558	AC	20	0.923395		558	AC	20	0.923395
72	550		1.1057			74	556	AC	2	7.833				558	AC	20	19.32	8.964	53.6025		75	604	AC	10	0.2058	0.128		0.092	0.176146		604	AC	10	0.713258		604	AC	10	0.713258
73	555		0.9721			75	558	AC	20	8.964				624	AC	20	20.55	8.16	60.292		76	610	AN	10	0.2056	0.109		0.073	0.140004		610	AN	10	0.56746		610	AN	10	0.56746
74	556		0.7833			76	604	AC	10	8.471				717	AC	20	20.35	11.418	43.8919		77	611	AN	20	0.2006	0.11		0.074	0.141906		611	AN	20	0.589507		611	AN	20	0.589507
75	558		0.8964			77	605	AN	2					837	AC	20	21.03	10.449	50.3138		78	616	AN	50	0.2068	0.159		0.123	0.235115		616	AN	50	0.947433		616	AN	50	0.947433
76	604		0.8471			78	606	AS	2					134	AN	20	20.69	10.892	47.3562		79	623	AS	5	0.2012	0.113		0.077	0.147613		623	AS	5	0.611385		623	AS	5	0.611385
77	605	XXX				79	610	AN	10	9.275				217	AN	20	20.57	13.838	32.7273		80	624	AC	20	0.1978	0.143		0.107	0.204679		624	AC	20	0.862317		624	AC	20	0.862317
78	606	XXX				80	611	AN	20	10.041				304	AN	20	21.82	10.812	50.4491		81	625	AC	0	0.1973	0.116		0.08	0.153319		625	AC	0	0.647573		625	AC	0	0.647573
79	610		0.9275			81	616	AN	50	13.619				423	AN	20	23	14.348	37.6174		82	626	AS	50	0.2005	0.135		0.099	0.189462		626	AS	50	0.787455		626	AS	50	0.787455
80	611		1.0041			82	623	AS	5	6.076				555	AN	20	18.5	9.721	47.4541		83	633	AS	10	0.2014	0.119	0.037	0.082	0.157124		633	AS	10	0.650132		633	AS	10	0.650132
81	616		1.3619			83	624	AC	20	8.16				611	AN	20	22.63	10.041	55.6297		84	634	AS	20	0.2015	0.132		0.095	0.181853		634	AS	20	0.752079		634	AS	20	0.752079
82	623		0.6076			84	625	AC	0	5.482				846	AN	20	19.02	11.825	37.8286		85	636	AN	5	0.1996	0.112		0.075	0.143808		636	AN	5	0.600402		636	AN	5	0.600402
83	624		0.816	0.4558		85	626	AS	50	8.962				103	AS	20	22.76	10.446	54.1037		86	641	AC	2	0.2027	0.158		0.121	0.231311		641	AC	2	0.950956		641	AC	2	0.950956
84	625		0.5482			86	633	AS	10	8.891				212	AS	20	20.31	7.914	61.034		87	648	AC	50	0.2031	0.133		0.096	0.183755		648	AC	50	0.753959		648	AC	50	0.753959
85	626		0.8962			87	634	AS	20	9.159				412	AS	20	22.03	11.856	46.1825		88	651	AC	5	0.2019	0.107		0.07	0.134297		651	AC	5	0.554305		651	AC	5	0.554305
86	633		0.8891			88	636	AN	5	7.82				634	AS	20	21.47	9.159	57.3405		89	704	AC	10	0.2021	0.148		0.111	0.212288		704	AC	10	0.875344		704	AC	10	0.875344
87	634		0.9159			89	641	AC	2	9.078				807	AS	20	23.69	14.549	38.5859		90	710	AN	50	0.2001	0.153		0.116	0.2218		710	AN	50	0.923703		710	AN	50	0.923703
88	636		0.782			90	648	AC	50	9.941				125	AC	50	22.33	9.008	59.6597		91	715	AC	0	0.2011	0.105		0.068	0.130493		715	AC	0	0.540745		715	AC	0	0.540745
89	641		0.9078			91	651	AC	5	9.982				225	AC	50	28.27	8.051	71.521		92	716	AC	5	0.2019						716	AC	5			716	AC	5
90	648		0.9941			92	704	AC	10	8.051				334	AC	50	24.33	7.959	67.2873		93	724	AS	20	0.2039	0.142		0.105	0.200875		724	AS	20	0.82097		724	AS	20	0.82097
91	651		0.9982			93	710	AN	50	17.389				442	AC	50	28.38	10.053	64.5772		94	727	AN	20	0.2027	0.132		0.095	0.181853		727	AN	20	0.747627		727	AN	20	0.747627
92	704		0.8051			94	715	AC	0	7.866				539	AC	50	26.1	10.827	58.5172		95	731	AS	50	0.1993	0.169		0.132	0.252235		731	AS	50	1.05467		731	AS	50	1.05467
93	710		1.7389			95	716	AC	5	6.811				648	AC	50	20	9.941	50.295		96	738	AS	2	0.2	0.163		0.126	0.240822		738	AS	2	1.00342		738	AS	2	1.00342
94	715		0.7866			96	717	AC	20	11.418				752	AC	50	19	9.943	47.6684		97	739	AN	2	0.1968	0.135		0.098	0.187559		739	AN	2	0.794205		739	AN	2	0.794205
95	716		0.6811			97	724	AS	20	12.106				836	AC	50	20.34	10.723	47.2812		98	740	AN	5	0.2025	0.129		0.092	0.176146		740	AN	5	0.724881		740	AN	5	0.724881
96	717		1.1418			98	727	AN	20	10.21				104	AN	50	28.45	12.082	57.5325		99	743	AC	2	0.2042	0.155		0.118	0.225604		743	AC	2	0.920682		743	AC	2	0.920682
97	724		1.2106			99	731	AS	50	9.621				220	AN	50	28.21	12.81	54.5906		100	744	AS	5	0.202	0.113		0.076	0.14571		744	AS	5	0.601116		744	AS	5	0.601116
98	727		1.021			100	738	AS	2	9.414				305	AN	50	23.67	13.36	43.5572		101	748	AN	10	0.2029	0.144	0.041	0.103	0.197071		748	AN	10	0.809391		748	AN	10	0.809391
99	731		0.9621			101	739	AN	2	10.134				403	AN	50	28.84	12.025	58.3044		102	749	AS	10	0.2001	0.139		0.098	0.187559		749	AS	10	0.781107		749	AS	10	0.781107
100	738		0.9414	0.3828		102	740	AN	5	6.241				515	AN	50	29.59	10.62	64.1095		103	752	AC	50	0.2005	0.123		0.082	0.157124		752	AC	50	0.65305		752	AC	50	0.65305
101	739		1.0134			103	743	AC	2	8.079				616	AN	50	19.33	13.619	29.5447		104	803	AC	2	0.202	0.122		0.081	0.155222		803	AC	2	0.640353		803	AC	2	0.640353
102	740		0.6241			104	744	AS	5	8.079				710	AN	50	27.29	17.389	36.2807		105	805	AS	2	0.2009	0.149		0.108	0.206582		805	AS	2	0.856901		805	AS	2	0.856901
103	743		0.8079			105	748	AN	10	10.68				816	AN	50	20.26	12.731	37.1619		106	806	AN	2	0.202	0.162		0.121	0.231311		806	AN	2	0.954252		806	AN	2	0.954252
104	744		0.8079			106	749	AS	10	8.83				113	AS	50	24.2	12.57	48.0579		107	807	AS	20	0.2022	0.146		0.105	0.200875		807	AS	20	0.827873		807	AS	20	0.827873
105	748		1.068			107	752	AC	50	9.943				221	AS	50	29.8	12.544	57.906		108	809	AS	5	0.2043	0.133		0.092	0.176146		809	AS	5	0.718494		809	AS	5	0.718494
106	749		0.883			108	803	AC	2	7.993				306	AS	50	22.65	8.333	63.2097		109	816	AN	50	0.2032	0.161		0.12	0.229408		816	AN	50	0.940815		816	AN	50	0.940815
107	752		0.9943			109	805	AS	2	8.854				437	AS	50	19.92	8.579	56.9327		110	822	AS	10	0.202	0.162		0.121	0.231311		822	AS	10	0.954252		822	AS	10	0.954252
108	803		0.7993			110	806	AN	2	7.763				520	AS	50	21.38	13.438	37.1469		111	828	AN	5	0.2026	0.16		0.119	0.227506		828	AN	5	0.935777		828	AN	5	0.935777
109	805		0.8854			111	807	AS	20	14.549				626	AS	50	19.37	8.962	53.7326		112	829	AS	50	0.2016	0.139		0.098	0.187559		829	AS	50	0.775295		829	AS	50	0.775295
110	806		0.7763			112	809	AS	5	8.212				731	AS	50	29.37	9.621	67.2421		113	836	AN	10	0.2033	0.135		0.094	0.179951		836	AN	10	0.737623		836	AN	10	0.737623
111	807		1.4549			113	816	AN	50	12.731											114	837	AC	20	0.2032	0.17		0.129	0.246528		837	AC	20	1.01103		837	AC	20	1.01103
112	809		0.8212			114	822	AS	10	11.056											115	841	AC	5	0.2035	0.248		0.207	0.394902		841	AC	5	1.61713		841	AC	5	1.61713
113	816		1.2731			115	828	AN	5	9.951											116	846	AN	20	0.2013	0.125		0.084	0.160928		846	AN	20	0.666204		846	AN	20	0.666204
114	822		1.1056			116	829	AS	50												117	847	AC	0	0.2019	0.112		0.071	0.136199		847	AC	0	0.562157		847	AC	0	0.562157
115	828		0.9951			117	836	AC	50	10.723											118	849	AC	10	0.2019	0.114		0.073	0.140004		849	AC	10	0.57786		849	AC	10	0.57786
116	829					118	837	AC	20	10.449
117	836		1.0723			119	841	AC	5	9.67
118	837		1.0449			120	846	AN	20	11.825
119	841		0.967	0.4137		121	847	AC	0	6.03
120	846		1.1825	0.4167		122	849	AC	10	7.407
121	847		0.603
122	849		0.7407
